# Supplementary material for: Multicenter evaluation of label-free quantification in human plasma on a high dynamic range benchmark set
Source: Nat Commun. 2025 Oct 2;16:8774. doi: 10.1038/s41467-025-64501-z (PMC12491457; doi:10.1038/s41467-025-64501-z)
Supplement: Supplementary file 14 — Source Data [file 41467_2025_64501_MOESM14_ESM.xlsx]

## Sheet: figure2
figure 2A
DDA
Lab.Setup	Completeness	No. of Protein Groups (PG)	Gradient.Length (GL)	Total No. of Protein Groups	PG per GL
A_evo_ex	complete	1025	44	1539	34.98
A_evo_ex	shared at least 50%	420	44	1539	34.98
A_evo_ex	sparse	94	44	1539	34.98
A_evo_ex	unique	0	44	1539	34.98
A_ulti_ex	complete	1188	50	1891	37.82
A_ulti_ex	shared at least 50%	575	50	1891	37.82
A_ulti_ex	sparse	128	50	1891	37.82
A_ulti_ex	unique	0	50	1891	37.82
B_ulti_HF	complete	521	90	919	10.21
B_ulti_HF	shared at least 50%	287	90	919	10.21
B_ulti_HF	sparse	111	90	919	10.21
B_ulti_HF	unique	0	90	919	10.21
B_ulti_HFX	complete	870	90	1564	17.38
B_ulti_HFX	shared at least 50%	532	90	1564	17.38
B_ulti_HFX	sparse	162	90	1564	17.38
B_ulti_HFX	unique	0	90	1564	17.38
C_nE_tTOF	complete	610	70	1719	24.56
C_nE_tTOF	shared at least 50%	820	70	1719	24.56
C_nE_tTOF	sparse	289	70	1719	24.56
C_nE_tTOF	unique	0	70	1719	24.56
D_ulti_ecl	complete	523	60	1342	22.37
D_ulti_ecl	shared at least 50%	568	60	1342	22.37
D_ulti_ecl	sparse	251	60	1342	22.37
D_ulti_ecl	unique	0	60	1342	22.37
D_Vanq_ex	complete	849	60	1446	24.1
D_Vanq_ex	shared at least 50%	451	60	1446	24.1
D_Vanq_ex	sparse	146	60	1446	24.1
D_Vanq_ex	unique	0	60	1446	24.1
E_ulti_lumos	complete	677	60	1439	23.98
E_ulti_lumos	shared at least 50%	586	60	1439	23.98
E_ulti_lumos	sparse	176	60	1439	23.98
E_ulti_lumos	unique	0	60	1439	23.98
E_Vanq_ex	complete	926	60	1516	25.27
E_Vanq_ex	shared at least 50%	474	60	1516	25.27
E_Vanq_ex	sparse	116	60	1516	25.27
E_Vanq_ex	unique	0	60	1516	25.27
F_Vanq_ecl	complete	885	60	1923	32.05
F_Vanq_ecl	shared at least 50%	748	60	1923	32.05
F_Vanq_ecl	sparse	290	60	1923	32.05
F_Vanq_ecl	unique	0	60	1923	32.05
G_nLC_tTOF	complete	1314	30	2759	91.97
G_nLC_tTOF	shared at least 50%	1160	30	2759	91.97
G_nLC_tTOF	sparse	285	30	2759	91.97
G_nLC_tTOF	unique	0	30	2759	91.97
G_ulti_ex	complete	878	48	1907	39.73
G_ulti_ex	shared at least 50%	728	48	1907	39.73
G_ulti_ex	sparse	301	48	1907	39.73
G_ulti_ex	unique	0	48	1907	39.73
H_ulti_ecl	complete	928	120	1570	13.08
H_ulti_ecl	shared at least 50%	527	120	1570	13.08
H_ulti_ecl	sparse	115	120	1570	13.08
H_ulti_ecl	unique	0	120	1570	13.08
H_ulti_ex	complete	1222	102	2381	23.34
H_ulti_ex	shared at least 50%	844	102	2381	23.34
H_ulti_ex	sparse	315	102	2381	23.34
H_ulti_ex	unique	0	102	2381	23.34
DIA
Lab.Setup	Completeness	No. of Protein Groups (PG)	Gradient.Length	Total No. of Protein Groups	PG per GL
A_evo_ex	complete	2882	44	3279	74.52
A_evo_ex	shared at least 50%	392	44	3279	74.52
A_evo_ex	sparse	5	44	3279	74.52
A_evo_ex	unique	0	44	3279	74.52
A_ulti_ex	complete	3403	50	4074	81.48
A_ulti_ex	shared at least 50%	645	50	4074	81.48
A_ulti_ex	sparse	26	50	4074	81.48
A_ulti_ex	unique	0	50	4074	81.48
B_ulti_HF	complete	1535	90	2219	24.66
B_ulti_HF	shared at least 50%	619	90	2219	24.66
B_ulti_HF	sparse	64	90	2219	24.66
B_ulti_HF	unique	1	90	2219	24.66
B_ulti_HFX	complete	2066	90	2668	29.64
B_ulti_HFX	shared at least 50%	576	90	2668	29.64
B_ulti_HFX	sparse	26	90	2668	29.64
B_ulti_HFX	unique	0	90	2668	29.64
C_nE_tTOF	complete	2817	70	3349	47.84
C_nE_tTOF	shared at least 50%	522	70	3349	47.84
C_nE_tTOF	sparse	10	70	3349	47.84
C_nE_tTOF	unique	0	70	3349	47.84
D_ulti_ecl	complete	2666	60	3338	55.63
D_ulti_ecl	shared at least 50%	657	60	3338	55.63
D_ulti_ecl	sparse	15	60	3338	55.63
D_ulti_ecl	unique	0	60	3338	55.63
D_Vanq_ex	complete	1791	60	2494	41.57
D_Vanq_ex	shared at least 50%	641	60	2494	41.57
D_Vanq_ex	sparse	62	60	2494	41.57
D_Vanq_ex	unique	0	60	2494	41.57
E_ulti_lumos	complete	2909	60	3709	61.82
E_ulti_lumos	shared at least 50%	769	60	3709	61.82
E_ulti_lumos	sparse	31	60	3709	61.82
E_ulti_lumos	unique	0	60	3709	61.82
E_Vanq_ex	complete	1687	60	2305	38.42
E_Vanq_ex	shared at least 50%	568	60	2305	38.42
E_Vanq_ex	sparse	49	60	2305	38.42
E_Vanq_ex	unique	1	60	2305	38.42
G_nLC_tTOF	complete	4070	30	4512	150.4
G_nLC_tTOF	shared at least 50%	433	30	4512	150.4
G_nLC_tTOF	sparse	9	30	4512	150.4
G_nLC_tTOF	unique	0	30	4512	150.4
G_ulti_ex	complete	3396	48	3760	78.33
G_ulti_ex	shared at least 50%	358	48	3760	78.33
G_ulti_ex	sparse	6	48	3760	78.33
G_ulti_ex	unique	0	48	3760	78.33
H_ulti_ecl	complete	3748	120	4492	37.43
H_ulti_ecl	shared at least 50%	711	120	4492	37.43
H_ulti_ecl	sparse	33	120	4492	37.43
H_ulti_ecl	unique	0	120	4492	37.43
H_ulti_ex	complete	4153	102	4653	45.62
H_ulti_ex	shared at least 50%	493	102	4653	45.62
H_ulti_ex	sparse	7	102	4653	45.62
H_ulti_ex	unique	0	102	4653	45.62
I_nLC_ex	complete	3268	44	4357	99.02
I_nLC_ex	shared at least 50%	995	44	4357	99.02
I_nLC_ex	sparse	94	44	4357	99.02
I_nLC_ex	unique	0	44	4357	99.02
J_nLC_tTOF	complete	2895	44	3245	73.75
J_nLC_tTOF	shared at least 50%	346	44	3245	73.75
J_nLC_tTOF	sparse	4	44	3245	73.75
J_nLC_tTOF	unique	0	44	3245	73.75
K_Mclass_zTOF	complete	3255	20	3594	179.7
K_Mclass_zTOF	shared at least 50%	339	20	3594	179.7
K_Mclass_zTOF	sparse	0	20	3594	179.7
K_Mclass_zTOF	unique	0	20	3594	179.7
L_nAcqu_tTOF	complete	1353	11	1433	130.27
L_nAcqu_tTOF	shared at least 50%	80	11	1433	130.27
L_nAcqu_tTOF	sparse	0	11	1433	130.27
L_nAcqu_tTOF	unique	0	11	1433	130.27
L_nE_tTOF	complete	2729	35.5	2861	80.59
L_nE_tTOF	shared at least 50%	132	35.5	2861	80.59
L_nE_tTOF	sparse	0	35.5	2861	80.59
L_nE_tTOF	unique	0	35.5	2861	80.59
L_ulti_ex	complete	1426	29	1514	52.21
L_ulti_ex	shared at least 50%	87	29	1514	52.21
L_ulti_ex	sparse	1	29	1514	52.21
L_ulti_ex	unique	0	29	1514	52.21
L_ulti_ex_FAIMS	complete	1708	29	1996	68.83
L_ulti_ex_FAIMS	shared at least 50%	282	29	1996	68.83
L_ulti_ex_FAIMS	sparse	6	29	1996	68.83
L_ulti_ex_FAIMS	unique	0	29	1996	68.83
figure 2B
DDA_HUMAN
PYE	Lab.Setup	Dilution	No. of Protein Groups
A_evo_ex PYE1	A_evo_ex	PYE1	150
A_evo_ex PYE3	A_evo_ex	PYE3	151
A_evo_ex PYE9	A_evo_ex	PYE9	156
A_ulti_ex PYE1	A_ulti_ex	PYE1	175
A_ulti_ex PYE3	A_ulti_ex	PYE3	186
A_ulti_ex PYE9	A_ulti_ex	PYE9	187
B_ulti_HF PYE1	B_ulti_HF	PYE1	108
B_ulti_HF PYE3	B_ulti_HF	PYE3	106
B_ulti_HF PYE9	B_ulti_HF	PYE9	101
B_ulti_HFX PYE1	B_ulti_HFX	PYE1	189
B_ulti_HFX PYE3	B_ulti_HFX	PYE3	187
B_ulti_HFX PYE9	B_ulti_HFX	PYE9	186
C_nE_tTOF PYE1	C_nE_tTOF	PYE1	173
C_nE_tTOF PYE3	C_nE_tTOF	PYE3	188
C_nE_tTOF PYE9	C_nE_tTOF	PYE9	182
D_ulti_ecl PYE1	D_ulti_ecl	PYE1	158
D_ulti_ecl PYE3	D_ulti_ecl	PYE3	150
D_ulti_ecl PYE9	D_ulti_ecl	PYE9	154
D_Vanq_ex PYE1	D_Vanq_ex	PYE1	134
D_Vanq_ex PYE3	D_Vanq_ex	PYE3	136
D_Vanq_ex PYE9	D_Vanq_ex	PYE9	126
E_ulti_lumos PYE1	E_ulti_lumos	PYE1	154
E_ulti_lumos PYE3	E_ulti_lumos	PYE3	147
E_ulti_lumos PYE9	E_ulti_lumos	PYE9	140
E_Vanq_ex PYE1	E_Vanq_ex	PYE1	150
E_Vanq_ex PYE3	E_Vanq_ex	PYE3	144
E_Vanq_ex PYE9	E_Vanq_ex	PYE9	138
F_Vanq_ecl PYE1	F_Vanq_ecl	PYE1	165
F_Vanq_ecl PYE3	F_Vanq_ecl	PYE3	166
F_Vanq_ecl PYE9	F_Vanq_ecl	PYE9	178
G_nLC_tTOF PYE1	G_nLC_tTOF	PYE1	246
G_nLC_tTOF PYE3	G_nLC_tTOF	PYE3	226
G_nLC_tTOF PYE9	G_nLC_tTOF	PYE9	279
G_ulti_ex PYE1	G_ulti_ex	PYE1	182
G_ulti_ex PYE3	G_ulti_ex	PYE3	176
G_ulti_ex PYE9	G_ulti_ex	PYE9	172
H_ulti_ecl PYE1	H_ulti_ecl	PYE1	149
H_ulti_ecl PYE3	H_ulti_ecl	PYE3	155
H_ulti_ecl PYE9	H_ulti_ecl	PYE9	156
H_ulti_ex PYE1	H_ulti_ex	PYE1	200
H_ulti_ex PYE3	H_ulti_ex	PYE3	210
H_ulti_ex PYE9	H_ulti_ex	PYE9	195
DDA_YEAST
PYE	Lab.Setup	Dilution	No. of Protein Groups
A_evo_ex PYE1	A_evo_ex	PYE1	800
A_evo_ex PYE3	A_evo_ex	PYE3	465
A_evo_ex PYE9	A_evo_ex	PYE9	224
A_ulti_ex PYE1	A_ulti_ex	PYE1	982
A_ulti_ex PYE3	A_ulti_ex	PYE3	569
A_ulti_ex PYE9	A_ulti_ex	PYE9	240
B_ulti_HF PYE1	B_ulti_HF	PYE1	487
B_ulti_HF PYE3	B_ulti_HF	PYE3	205
B_ulti_HF PYE9	B_ulti_HF	PYE9	67
B_ulti_HFX PYE1	B_ulti_HFX	PYE1	800
B_ulti_HFX PYE3	B_ulti_HFX	PYE3	422
B_ulti_HFX PYE9	B_ulti_HFX	PYE9	180
C_nE_tTOF PYE1	C_nE_tTOF	PYE1	907
C_nE_tTOF PYE3	C_nE_tTOF	PYE3	497
C_nE_tTOF PYE9	C_nE_tTOF	PYE9	236
D_ulti_ecl PYE1	D_ulti_ecl	PYE1	736
D_ulti_ecl PYE3	D_ulti_ecl	PYE3	373
D_ulti_ecl PYE9	D_ulti_ecl	PYE9	151
D_Vanq_ex PYE1	D_Vanq_ex	PYE1	780
D_Vanq_ex PYE3	D_Vanq_ex	PYE3	344
D_Vanq_ex PYE9	D_Vanq_ex	PYE9	119
E_ulti_lumos PYE1	E_ulti_lumos	PYE1	767
E_ulti_lumos PYE3	E_ulti_lumos	PYE3	396
E_ulti_lumos PYE9	E_ulti_lumos	PYE9	157
E_Vanq_ex PYE1	E_Vanq_ex	PYE1	785
E_Vanq_ex PYE3	E_Vanq_ex	PYE3	427
E_Vanq_ex PYE9	E_Vanq_ex	PYE9	154
F_Vanq_ecl PYE1	F_Vanq_ecl	PYE1	1056
F_Vanq_ecl PYE3	F_Vanq_ecl	PYE3	637
F_Vanq_ecl PYE9	F_Vanq_ecl	PYE9	282
G_nLC_tTOF PYE1	G_nLC_tTOF	PYE1	1548
G_nLC_tTOF PYE3	G_nLC_tTOF	PYE3	904
G_nLC_tTOF PYE9	G_nLC_tTOF	PYE9	565
G_ulti_ex PYE1	G_ulti_ex	PYE1	1079
G_ulti_ex PYE3	G_ulti_ex	PYE3	634
G_ulti_ex PYE9	G_ulti_ex	PYE9	298
H_ulti_ecl PYE1	H_ulti_ecl	PYE1	816
H_ulti_ecl PYE3	H_ulti_ecl	PYE3	471
H_ulti_ecl PYE9	H_ulti_ecl	PYE9	229
H_ulti_ex PYE1	H_ulti_ex	PYE1	1365
H_ulti_ex PYE3	H_ulti_ex	PYE3	762
H_ulti_ex PYE9	H_ulti_ex	PYE9	366
DDA_ECOLI
PYE	Lab.Setup	Dilution	No. of Protein Groups
A_evo_ex PYE1	A_evo_ex	PYE1	669
A_evo_ex PYE3	A_evo_ex	PYE3	394
A_evo_ex PYE9	A_evo_ex	PYE9	186
A_ulti_ex PYE1	A_ulti_ex	PYE1	833
A_ulti_ex PYE3	A_ulti_ex	PYE3	481
A_ulti_ex PYE9	A_ulti_ex	PYE9	217
B_ulti_HF PYE1	B_ulti_HF	PYE1	413
B_ulti_HF PYE3	B_ulti_HF	PYE3	179
B_ulti_HF PYE9	B_ulti_HF	PYE9	54
B_ulti_HFX PYE1	B_ulti_HFX	PYE1	674
B_ulti_HFX PYE3	B_ulti_HFX	PYE3	357
B_ulti_HFX PYE9	B_ulti_HFX	PYE9	163
C_nE_tTOF PYE1	C_nE_tTOF	PYE1	761
C_nE_tTOF PYE3	C_nE_tTOF	PYE3	435
C_nE_tTOF PYE9	C_nE_tTOF	PYE9	195
D_ulti_ecl PYE1	D_ulti_ecl	PYE1	607
D_ulti_ecl PYE3	D_ulti_ecl	PYE3	321
D_ulti_ecl PYE9	D_ulti_ecl	PYE9	131
D_Vanq_ex PYE1	D_Vanq_ex	PYE1	633
D_Vanq_ex PYE3	D_Vanq_ex	PYE3	283
D_Vanq_ex PYE9	D_Vanq_ex	PYE9	97
E_ulti_lumos PYE1	E_ulti_lumos	PYE1	651
E_ulti_lumos PYE3	E_ulti_lumos	PYE3	381
E_ulti_lumos PYE9	E_ulti_lumos	PYE9	120
E_Vanq_ex PYE1	E_Vanq_ex	PYE1	678
E_Vanq_ex PYE3	E_Vanq_ex	PYE3	361
E_Vanq_ex PYE9	E_Vanq_ex	PYE9	129
F_Vanq_ecl PYE1	F_Vanq_ecl	PYE1	848
F_Vanq_ecl PYE3	F_Vanq_ecl	PYE3	495
F_Vanq_ecl PYE9	F_Vanq_ecl	PYE9	238
G_nLC_tTOF PYE1	G_nLC_tTOF	PYE1	1095
G_nLC_tTOF PYE3	G_nLC_tTOF	PYE3	713
G_nLC_tTOF PYE9	G_nLC_tTOF	PYE9	456
G_ulti_ex PYE1	G_ulti_ex	PYE1	867
G_ulti_ex PYE3	G_ulti_ex	PYE3	499
G_ulti_ex PYE9	G_ulti_ex	PYE9	255
H_ulti_ecl PYE1	H_ulti_ecl	PYE1	693
H_ulti_ecl PYE3	H_ulti_ecl	PYE3	412
H_ulti_ecl PYE9	H_ulti_ecl	PYE9	190
H_ulti_ex PYE1	H_ulti_ex	PYE1	1038
H_ulti_ex PYE3	H_ulti_ex	PYE3	621
H_ulti_ex PYE9	H_ulti_ex	PYE9	305
DIA_HUMAN
PYE	Lab.Setup	Dilution	No. of Protein Groups
A_EvoSep_Exploris_PYE_1	A_evo_ex	PYE1	257
A_EvoSep_Exploris_PYE_3	A_evo_ex	PYE3	275
A_EvoSep_Exploris_PYE_9	A_evo_ex	PYE9	275
A_Ultimate_Exploris_PYE_1	A_ulti_ex	PYE1	399
A_Ultimate_Exploris_PYE_3	A_ulti_ex	PYE3	446
A_Ultimate_Exploris_PYE_9	A_ulti_ex	PYE9	460
B_Ultimate_HF_PYE_1	B_ulti_HF	PYE1	226
B_Ultimate_HF_PYE_3	B_ulti_HF	PYE3	232
B_Ultimate_HF_PYE_9	B_ulti_HF	PYE9	214
B_Ultimate_HFX_PYE_1	B_ulti_HFX	PYE1	245
B_Ultimate_HFX_PYE_3	B_ulti_HFX	PYE3	242
B_Ultimate_HFX_PYE_9	B_ulti_HFX	PYE9	250
C_nanoElute_timsTOF_PYE_1	C_nE_tTOF	PYE1	272
C_nanoElute_timsTOF_PYE_3	C_nE_tTOF	PYE3	276
C_nanoElute_timsTOF_PYE_9	C_nE_tTOF	PYE9	274
D_Mflow_Exploris_PYE_1	D_Vanq_ex	PYE1	240
D_Mflow_Exploris_PYE_3	D_Vanq_ex	PYE3	236
D_Mflow_Exploris_PYE_9	D_Vanq_ex	PYE9	234
D_Ultimate_Eclipse_PYE_1	D_ulti_ecl	PYE1	278
D_Ultimate_Eclipse_PYE_3	D_ulti_ecl	PYE3	304
D_Ultimate_Eclipse_PYE_9	D_ulti_ecl	PYE9	315
E_Mflow_Exploris_PYE_1	E_Vanq_ex	PYE1	224
E_Mflow_Exploris_PYE_3	E_Vanq_ex	PYE3	230
E_Mflow_Exploris_PYE_9	E_Vanq_ex	PYE9	227
E_Ultimate_Lumos_PYE_1	E_ulti_lumos	PYE1	339
E_Ultimate_Lumos_PYE_3	E_ulti_lumos	PYE3	354
E_Ultimate_Lumos_PYE_9	E_ulti_lumos	PYE9	392
G_nLC_timsTOF_PYE_1	G_nLC_tTOF	PYE1	368
G_nLC_timsTOF_PYE_3	G_nLC_tTOF	PYE3	393
G_nLC_timsTOF_PYE_9	G_nLC_tTOF	PYE9	412
G_Ultimate_Exploris_PYE_1	G_ulti_ex	PYE1	307
G_Ultimate_Exploris_PYE_3	G_ulti_ex	PYE3	315
G_Ultimate_Exploris_PYE_9	G_ulti_ex	PYE9	319
H_Ultimate_Eclipse_PYE_1	H_ulti_ecl	PYE1	347
H_Ultimate_Eclipse_PYE_3	H_ulti_ecl	PYE3	362
H_Ultimate_Eclipse_PYE_9	H_ulti_ecl	PYE9	377
H_Ultimate_Exploris_PYE_1	H_ulti_ex	PYE1	411
H_Ultimate_Exploris_PYE_3	H_ulti_ex	PYE3	435
H_Ultimate_Exploris_PYE_9	H_ulti_ex	PYE9	448
I_nLC_Exploris_PYE_1	I_nLC_ex	PYE1	382
I_nLC_Exploris_PYE_3	I_nLC_ex	PYE3	420
I_nLC_Exploris_PYE_9	I_nLC_ex	PYE9	471
J_nLC_timsTOF_PYE_1	J_nLC_tTOF	PYE1	413
J_nLC_timsTOF_PYE_3	J_nLC_tTOF	PYE3	394
J_nLC_timsTOF_PYE_9	J_nLC_tTOF	PYE9	381
K_M-Class_ZenoTOF_PYE_1	K_Mclass_zTOF	PYE1	287
K_M-Class_ZenoTOF_PYE_3	K_Mclass_zTOF	PYE3	303
K_M-Class_ZenoTOF_PYE_9	K_Mclass_zTOF	PYE9	296
L_nanoAcquity_timsTOF(Mx)_PYE_1	L_nAcqu_tTOF	PYE1	229
L_nanoAcquity_timsTOF(Mx)_PYE_3	L_nAcqu_tTOF	PYE3	243
L_nanoAcquity_timsTOF(Mx)_PYE_9	L_nAcqu_tTOF	PYE9	232
L_nanoElute_timsTOF(GM)_PYE_1	L_nE_tTOF	PYE1	246
L_nanoElute_timsTOF(GM)_PYE_3	L_nE_tTOF	PYE3	244
L_nanoElute_timsTOF(GM)_PYE_9	L_nE_tTOF	PYE9	251
L_Ultimate_Exploris_FAIMS_PYE_1	L_ulti_ex_FAIMS	PYE1	435
L_Ultimate_Exploris_FAIMS_PYE_3	L_ulti_ex_FAIMS	PYE3	396
L_Ultimate_Exploris_FAIMS_PYE_9	L_ulti_ex_FAIMS	PYE9	530
L_Ultimate_Exploris_noFAIMS_PYE_1	L_ulti_ex	PYE1	304
L_Ultimate_Exploris_noFAIMS_PYE_3	L_ulti_ex	PYE3	286
L_Ultimate_Exploris_noFAIMS_PYE_9	L_ulti_ex	PYE9	290
DIA_YEAST
PYE	Lab.Setup	Dilution	No. of Protein Groups
A_EvoSep_Exploris_PYE_1	A_evo_ex	PYE1	1748
A_EvoSep_Exploris_PYE_3	A_evo_ex	PYE3	1105
A_EvoSep_Exploris_PYE_9	A_evo_ex	PYE9	599
A_Ultimate_Exploris_PYE_1	A_ulti_ex	PYE1	2183
A_Ultimate_Exploris_PYE_3	A_ulti_ex	PYE3	1411
A_Ultimate_Exploris_PYE_9	A_ulti_ex	PYE9	704
B_Ultimate_HF_PYE_1	B_ulti_HF	PYE1	1095
B_Ultimate_HF_PYE_3	B_ulti_HF	PYE3	627
B_Ultimate_HF_PYE_9	B_ulti_HF	PYE9	202
B_Ultimate_HFX_PYE_1	B_ulti_HFX	PYE1	1365
B_Ultimate_HFX_PYE_3	B_ulti_HFX	PYE3	733
B_Ultimate_HFX_PYE_9	B_ulti_HFX	PYE9	333
C_nanoElute_timsTOF_PYE_1	C_nE_tTOF	PYE1	1790
C_nanoElute_timsTOF_PYE_3	C_nE_tTOF	PYE3	1039
C_nanoElute_timsTOF_PYE_9	C_nE_tTOF	PYE9	497
D_Mflow_Exploris_PYE_1	D_Vanq_ex	PYE1	1257
D_Mflow_Exploris_PYE_3	D_Vanq_ex	PYE3	683
D_Mflow_Exploris_PYE_9	D_Vanq_ex	PYE9	331
D_Ultimate_Eclipse_PYE_1	D_ulti_ecl	PYE1	1792
D_Ultimate_Eclipse_PYE_3	D_ulti_ecl	PYE3	1043
D_Ultimate_Eclipse_PYE_9	D_ulti_ecl	PYE9	510
E_Mflow_Exploris_PYE_1	E_Vanq_ex	PYE1	1146
E_Mflow_Exploris_PYE_3	E_Vanq_ex	PYE3	625
E_Mflow_Exploris_PYE_9	E_Vanq_ex	PYE9	284
E_Ultimate_Lumos_PYE_1	E_ulti_lumos	PYE1	2010
E_Ultimate_Lumos_PYE_3	E_ulti_lumos	PYE3	1229
E_Ultimate_Lumos_PYE_9	E_ulti_lumos	PYE9	673
G_nLC_timsTOF_PYE_1	G_nLC_tTOF	PYE1	2530
G_nLC_timsTOF_PYE_3	G_nLC_tTOF	PYE3	1742
G_nLC_timsTOF_PYE_9	G_nLC_tTOF	PYE9	900
G_Ultimate_Exploris_PYE_1	G_ulti_ex	PYE1	2091
G_Ultimate_Exploris_PYE_3	G_ulti_ex	PYE3	1308
G_Ultimate_Exploris_PYE_9	G_ulti_ex	PYE9	734
H_Ultimate_Eclipse_PYE_1	H_ulti_ecl	PYE1	2527
H_Ultimate_Eclipse_PYE_3	H_ulti_ecl	PYE3	1651
H_Ultimate_Eclipse_PYE_9	H_ulti_ecl	PYE9	890
H_Ultimate_Exploris_PYE_1	H_ulti_ex	PYE1	2579
H_Ultimate_Exploris_PYE_3	H_ulti_ex	PYE3	1695
H_Ultimate_Exploris_PYE_9	H_ulti_ex	PYE9	934
I_nLC_Exploris_PYE_1	I_nLC_ex	PYE1	2402
I_nLC_Exploris_PYE_3	I_nLC_ex	PYE3	1605
I_nLC_Exploris_PYE_9	I_nLC_ex	PYE9	872
J_nLC_timsTOF_PYE_1	J_nLC_tTOF	PYE1	1651
J_nLC_timsTOF_PYE_3	J_nLC_tTOF	PYE3	970
J_nLC_timsTOF_PYE_9	J_nLC_tTOF	PYE9	512
K_M-Class_ZenoTOF_PYE_1	K_Mclass_zTOF	PYE1	1943
K_M-Class_ZenoTOF_PYE_3	K_Mclass_zTOF	PYE3	1199
K_M-Class_ZenoTOF_PYE_9	K_Mclass_zTOF	PYE9	635
L_nanoAcquity_timsTOF(Mx)_PYE_1	L_nAcqu_tTOF	PYE1	450
L_nanoAcquity_timsTOF(Mx)_PYE_3	L_nAcqu_tTOF	PYE3	195
L_nanoAcquity_timsTOF(Mx)_PYE_9	L_nAcqu_tTOF	PYE9	55
L_nanoElute_timsTOF(GM)_PYE_1	L_nE_tTOF	PYE1	1474
L_nanoElute_timsTOF(GM)_PYE_3	L_nE_tTOF	PYE3	840
L_nanoElute_timsTOF(GM)_PYE_9	L_nE_tTOF	PYE9	404
L_Ultimate_Exploris_FAIMS_PYE_1	L_ulti_ex_FAIMS	PYE1	887
L_Ultimate_Exploris_FAIMS_PYE_3	L_ulti_ex_FAIMS	PYE3	401
L_Ultimate_Exploris_FAIMS_PYE_9	L_ulti_ex_FAIMS	PYE9	238
L_Ultimate_Exploris_noFAIMS_PYE_1	L_ulti_ex	PYE1	476
L_Ultimate_Exploris_noFAIMS_PYE_3	L_ulti_ex	PYE3	191
L_Ultimate_Exploris_noFAIMS_PYE_9	L_ulti_ex	PYE9	65
DIA_ECOLI
PYE	Lab.Setup	Dilution	No. of Protein Groups
A_EvoSep_Exploris_PYE_1	A_evo_ex	PYE1	1274
A_EvoSep_Exploris_PYE_3	A_evo_ex	PYE3	856
A_EvoSep_Exploris_PYE_9	A_evo_ex	PYE9	475
A_Ultimate_Exploris_PYE_1	A_ulti_ex	PYE1	1492
A_Ultimate_Exploris_PYE_3	A_ulti_ex	PYE3	1061
A_Ultimate_Exploris_PYE_9	A_ulti_ex	PYE9	591
B_Ultimate_HF_PYE_1	B_ulti_HF	PYE1	898
B_Ultimate_HF_PYE_3	B_ulti_HF	PYE3	507
B_Ultimate_HF_PYE_9	B_ulti_HF	PYE9	192
B_Ultimate_HFX_PYE_1	B_ulti_HFX	PYE1	1058
B_Ultimate_HFX_PYE_3	B_ulti_HFX	PYE3	613
B_Ultimate_HFX_PYE_9	B_ulti_HFX	PYE9	292
C_nanoElute_timsTOF_PYE_1	C_nE_tTOF	PYE1	1287
C_nanoElute_timsTOF_PYE_3	C_nE_tTOF	PYE3	829
C_nanoElute_timsTOF_PYE_9	C_nE_tTOF	PYE9	433
D_Mflow_Exploris_PYE_1	D_Vanq_ex	PYE1	997
D_Mflow_Exploris_PYE_3	D_Vanq_ex	PYE3	571
D_Mflow_Exploris_PYE_9	D_Vanq_ex	PYE9	286
D_Ultimate_Eclipse_PYE_1	D_ulti_ecl	PYE1	1268
D_Ultimate_Eclipse_PYE_3	D_ulti_ecl	PYE3	804
D_Ultimate_Eclipse_PYE_9	D_ulti_ecl	PYE9	453
E_Mflow_Exploris_PYE_1	E_Vanq_ex	PYE1	935
E_Mflow_Exploris_PYE_3	E_Vanq_ex	PYE3	541
E_Mflow_Exploris_PYE_9	E_Vanq_ex	PYE9	247
E_Ultimate_Lumos_PYE_1	E_ulti_lumos	PYE1	1360
E_Ultimate_Lumos_PYE_3	E_ulti_lumos	PYE3	963
E_Ultimate_Lumos_PYE_9	E_ulti_lumos	PYE9	559
G_nLC_timsTOF_PYE_1	G_nLC_tTOF	PYE1	1614
G_nLC_timsTOF_PYE_3	G_nLC_tTOF	PYE3	1218
G_nLC_timsTOF_PYE_9	G_nLC_tTOF	PYE9	749
G_Ultimate_Exploris_PYE_1	G_ulti_ex	PYE1	1362
G_Ultimate_Exploris_PYE_3	G_ulti_ex	PYE3	984
G_Ultimate_Exploris_PYE_9	G_ulti_ex	PYE9	599
H_Ultimate_Eclipse_PYE_1	H_ulti_ecl	PYE1	1618
H_Ultimate_Eclipse_PYE_3	H_ulti_ecl	PYE3	1194
H_Ultimate_Eclipse_PYE_9	H_ulti_ecl	PYE9	716
H_Ultimate_Exploris_PYE_1	H_ulti_ex	PYE1	1663
H_Ultimate_Exploris_PYE_3	H_ulti_ex	PYE3	1241
H_Ultimate_Exploris_PYE_9	H_ulti_ex	PYE9	779
I_nLC_Exploris_PYE_1	I_nLC_ex	PYE1	1573
I_nLC_Exploris_PYE_3	I_nLC_ex	PYE3	1194
I_nLC_Exploris_PYE_9	I_nLC_ex	PYE9	719
J_nLC_timsTOF_PYE_1	J_nLC_tTOF	PYE1	1181
J_nLC_timsTOF_PYE_3	J_nLC_tTOF	PYE3	768
J_nLC_timsTOF_PYE_9	J_nLC_tTOF	PYE9	423
K_M-Class_ZenoTOF_PYE_1	K_Mclass_zTOF	PYE1	1364
K_M-Class_ZenoTOF_PYE_3	K_Mclass_zTOF	PYE3	964
K_M-Class_ZenoTOF_PYE_9	K_Mclass_zTOF	PYE9	549
L_nanoAcquity_timsTOF(Mx)_PYE_1	L_nAcqu_tTOF	PYE1	754
L_nanoAcquity_timsTOF(Mx)_PYE_3	L_nAcqu_tTOF	PYE3	398
L_nanoAcquity_timsTOF(Mx)_PYE_9	L_nAcqu_tTOF	PYE9	163
L_nanoElute_timsTOF(GM)_PYE_1	L_nE_tTOF	PYE1	1141
L_nanoElute_timsTOF(GM)_PYE_3	L_nE_tTOF	PYE3	648
L_nanoElute_timsTOF(GM)_PYE_9	L_nE_tTOF	PYE9	383
L_Ultimate_Exploris_FAIMS_PYE_1	L_ulti_ex_FAIMS	PYE1	674
L_Ultimate_Exploris_FAIMS_PYE_3	L_ulti_ex_FAIMS	PYE3	304
L_Ultimate_Exploris_FAIMS_PYE_9	L_ulti_ex_FAIMS	PYE9	184
L_Ultimate_Exploris_noFAIMS_PYE_1	L_ulti_ex	PYE1	734
L_Ultimate_Exploris_noFAIMS_PYE_3	L_ulti_ex	PYE3	355
L_Ultimate_Exploris_noFAIMS_PYE_9	L_ulti_ex	PYE9	152

## Sheet: figure3
figure 3E
DDA_A_ulti_ex				DDA_G_nLC_tTOF
Bin	Dilution_Condition	MedianLog10Abundance		Bin	Dilution_Condition	MedianLog10Abundance
1	PYE1_PYE_A	8.13		1	PYE1_PYE_A	5.89
1	PYE1_PYE_B	7.78		1	PYE1_PYE_B	5.56
1	PYE3_PYE_A	7.68		1	PYE3_PYE_A	5.45
1	PYE3_PYE_B	7.37		1	PYE3_PYE_B	5.17
1	PYE9_PYE_A	7.2		1	PYE9_PYE_A	5.11
1	PYE9_PYE_B	6.9		1	PYE9_PYE_B	4.8
2	PYE1_PYE_A	7.69		2	PYE1_PYE_A	5.4
2	PYE1_PYE_B	7.34		2	PYE1_PYE_B	5.06
2	PYE3_PYE_A	7.27		2	PYE3_PYE_A	4.94
2	PYE3_PYE_B	6.96		2	PYE3_PYE_B	4.64
2	PYE9_PYE_A	6.8		2	PYE9_PYE_A	4.59
2	PYE9_PYE_B	6.49		2	PYE9_PYE_B	4.28
3	PYE1_PYE_A	7.44		3	PYE1_PYE_A	5.15
3	PYE1_PYE_B	7.08		3	PYE1_PYE_B	4.82
3	PYE3_PYE_A	6.99		3	PYE3_PYE_A	4.68
3	PYE3_PYE_B	6.68		3	PYE3_PYE_B	4.39
3	PYE9_PYE_A	6.52		3	PYE9_PYE_A	4.33
3	PYE9_PYE_B	6.25		3	PYE9_PYE_B	4.04
4	PYE1_PYE_A	7.28		4	PYE1_PYE_A	4.96
4	PYE1_PYE_B	6.92		4	PYE1_PYE_B	4.62
4	PYE3_PYE_A	6.82		4	PYE3_PYE_A	4.46
4	PYE3_PYE_B	6.51		4	PYE3_PYE_B	4.18
4	PYE9_PYE_A	6.34		4	PYE9_PYE_A	4.11
4	PYE9_PYE_B	6.15		4	PYE9_PYE_B	3.88
5	PYE1_PYE_A	7.12		5	PYE1_PYE_A	4.75
5	PYE1_PYE_B	6.77		5	PYE1_PYE_B	4.4
5	PYE3_PYE_A	6.68		5	PYE3_PYE_A	4.25
5	PYE3_PYE_B	6.36		5	PYE3_PYE_B	3.97
5	PYE9_PYE_A	6.3		5	PYE9_PYE_A	3.92
6	PYE1_PYE_A	6.98		5	PYE9_PYE_B	3.85
6	PYE1_PYE_B	6.62		6	PYE1_PYE_A	4.65
6	PYE3_PYE_A	6.55		6	PYE1_PYE_B	4.3
6	PYE3_PYE_B	6.27		6	PYE3_PYE_A	4.18
7	PYE1_PYE_A	6.84		6	PYE3_PYE_B	3.85
7	PYE1_PYE_B	6.48		7	PYE1_PYE_A	4.55
7	PYE3_PYE_A	6.4		7	PYE1_PYE_B	4.21
7	PYE3_PYE_B	6.15		7	PYE3_PYE_A	4.04
8	PYE1_PYE_A	6.72		7	PYE3_PYE_B	3.8
8	PYE1_PYE_B	6.35		8	PYE1_PYE_A	4.45
8	PYE3_PYE_A	6.28		8	PYE1_PYE_B	4.11
8	PYE3_PYE_B	5.92		8	PYE3_PYE_A	3.88
9	PYE1_PYE_A	6.59		8	PYE3_PYE_B	3.66
9	PYE1_PYE_B	6.28		8	PYE9_PYE_A	3.63
10	PYE1_PYE_A	6.42		9	PYE1_PYE_A	4.32
10	PYE1_PYE_B	6.18		9	PYE1_PYE_B	3.97
				9	PYE3_PYE_A	3.88
				9	PYE3_PYE_B	3.68
				10	PYE1_PYE_A	4.1
				10	PYE1_PYE_B	3.81
figure 3F
DIA_A_ulti_ex				DIA_G_nLC_tTOF
Bin	Dilution_Condition	MedianLog10Abundance		Bin	Dilution_Condition	MedianLog10Abundance
1	PYE1_PYE_A	6.65		1	PYE1_PYE_A	4.99
1	PYE1_PYE_B	6.33		1	PYE1_PYE_B	4.65
1	PYE3_PYE_A	6.16		1	PYE3_PYE_A	4.55
1	PYE3_PYE_B	5.85		1	PYE3_PYE_B	4.26
1	PYE9_PYE_A	5.67		1	PYE9_PYE_A	4.12
1	PYE9_PYE_B	5.4		1	PYE9_PYE_B	3.83
2	PYE1_PYE_A	6.14		2	PYE1_PYE_A	4.52
2	PYE1_PYE_B	5.85		2	PYE1_PYE_B	4.2
2	PYE3_PYE_A	5.68		2	PYE3_PYE_A	4.11
2	PYE3_PYE_B	5.38		2	PYE3_PYE_B	3.82
2	PYE9_PYE_A	5.13		2	PYE9_PYE_A	3.67
2	PYE9_PYE_B	4.83		2	PYE9_PYE_B	3.38
3	PYE1_PYE_A	5.85		3	PYE1_PYE_A	4.26
3	PYE1_PYE_B	5.56		3	PYE1_PYE_B	3.92
3	PYE3_PYE_A	5.4		3	PYE3_PYE_A	3.82
3	PYE3_PYE_B	5.1		3	PYE3_PYE_B	3.54
3	PYE9_PYE_A	4.83		3	PYE9_PYE_A	3.39
3	PYE9_PYE_B	4.56		3	PYE9_PYE_B	3.12
4	PYE1_PYE_A	5.64		4	PYE1_PYE_A	4.05
4	PYE1_PYE_B	5.35		4	PYE1_PYE_B	3.71
4	PYE3_PYE_A	5.16		4	PYE3_PYE_A	3.61
4	PYE3_PYE_B	4.88		4	PYE3_PYE_B	3.33
4	PYE9_PYE_A	4.61		4	PYE9_PYE_A	3.17
4	PYE9_PYE_B	4.34		4	PYE9_PYE_B	2.91
5	PYE1_PYE_A	5.44		5	PYE1_PYE_A	3.87
5	PYE1_PYE_B	5.17		5	PYE1_PYE_B	3.55
5	PYE3_PYE_A	4.96		5	PYE3_PYE_A	3.45
5	PYE3_PYE_B	4.7		5	PYE3_PYE_B	3.17
5	PYE9_PYE_A	4.4		5	PYE9_PYE_A	2.97
5	PYE9_PYE_B	4.13		5	PYE9_PYE_B	2.74
6	PYE1_PYE_A	5.29		6	PYE1_PYE_A	3.73
6	PYE1_PYE_B	5.02		6	PYE1_PYE_B	3.41
6	PYE3_PYE_A	4.82		6	PYE3_PYE_A	3.29
6	PYE3_PYE_B	4.55		6	PYE3_PYE_B	3.03
6	PYE9_PYE_A	4.17		6	PYE9_PYE_A	2.86
6	PYE9_PYE_B	3.93		6	PYE9_PYE_B	2.68
7	PYE1_PYE_A	5.15		7	PYE1_PYE_A	3.57
7	PYE1_PYE_B	4.88		7	PYE1_PYE_B	3.25
7	PYE3_PYE_A	4.7		7	PYE3_PYE_A	3.14
7	PYE3_PYE_B	4.42		7	PYE3_PYE_B	2.88
7	PYE9_PYE_A	3.93		7	PYE9_PYE_A	2.69
7	PYE9_PYE_B	4.21		7	PYE9_PYE_B	2.49
8	PYE1_PYE_A	5		8	PYE1_PYE_A	3.42
8	PYE1_PYE_B	4.73		8	PYE1_PYE_B	3.11
8	PYE3_PYE_A	4.49		8	PYE3_PYE_A	2.98
8	PYE3_PYE_B	4.23		8	PYE3_PYE_B	2.73
9	PYE1_PYE_A	4.84		9	PYE1_PYE_A	3.24
9	PYE1_PYE_B	4.58		9	PYE1_PYE_B	2.93
9	PYE3_PYE_A	4.35		9	PYE3_PYE_A	2.84
9	PYE3_PYE_B	4.07		9	PYE3_PYE_B	2.58
10	PYE1_PYE_A	4.58		10	PYE1_PYE_A	2.98
10	PYE1_PYE_B	4.33		10	PYE1_PYE_B	2.7
10	PYE3_PYE_A	4.07		10	PYE3_PYE_A	2.68
10	PYE3_PYE_B	3.79		10	PYE3_PYE_B	2.38

## Sheet: figure4
figure 4A
Lab.Setup	Min	5Percentile	25Percentile	Median	75Percentile	90Percentile	Max
A_evo_ex	0.9	2.45	4.66	7.83	18.78	77.85	244.95
A_ulti_ex	0.42	4.3	7.24	11.19	20.07	78.37	244.95
B_ulti_HF	1.47	2.93	5.86	10.79	33.5	109.61	244.95
B_ulti_HFX	0.35	2.38	4.62	7.85	14.56	77.51	244.95
C_nE_tTOF	1.01	2.99	5.91	16.6	52.2	109.97	244.95
D_Vanq_ex	0.09	3.09	5.77	8.97	14.42	37.21	200
D_ulti_ecl	0.61	8.84	14.61	20.61	35.84	79.77	244.95
E_Vanq_ex	0	1.86	3.86	6.44	10.96	16.88	223.61
E_ulti_lumos	0.21	4.55	7.93	11.28	17.2	49.27	244.95
F_Vanq_ecl	0.01	4.09	7.26	10.99	17.22	46.3	244.95
G_nLC_tTOF	0.83	2.69	5.5	11.25	36.26	109.69	244.95
G_ulti_ex	0.09	2.85	5.26	8.23	13.35	23.76	244.95
H_ulti_ecl	0.14	50.09	52.7	54.73	58.63	66.52	244.95
H_ulti_ex	0.08	17.83	25.88	28.86	32.84	40.09	244.95
figure 4B
Lab.Setup	Min	5Percentile	25Percentile	Median	75Percentile	90Percentile	Max
A_evo_ex	0.12	1.12	2.34	4.21	7.79	13.32	72.8
A_ulti_ex	0.03	1.53	3.12	5.65	10.61	17.68	187.46
B_ulti_HFX	0.08	1.18	2.58	4.82	9.54	16.44	97.17
B_ulti_HF	0.46	1.42	3.1	5.96	11.33	18.68	103.44
D_Vanq_ex	0.24	0.96	2.2	4.5	9.65	16.92	95.74
D_ulti_ecl	0.44	1.66	3.19	5.57	10.57	17.66	75.78
E_Vanq_ex	0.27	0.82	1.87	3.84	8.4	15.27	109.52
E_ulti_lumos	0.19	0.91	2.17	4.64	10.04	18.25	80.65
G_nLC_tTOF	0.36	2.38	5.13	9.01	15.32	23.61	82.49
G_ulti_ex	0.25	0.78	1.77	3.29	6.53	11.87	107.07
K_Mclass_zTOF	0.29	1.34	3.46	7.08	13.56	22.53	211.43
I_nLC_ex	0.04	2.18	4.46	7.82	14.6	23.71	157.35
L_nE_tTOF	0.04	1.3	3.75	7.56	13.84	22.42	96.07
L_nAcqu_tTOF	0.18	1.6	4.11	7.62	13.25	20.39	83.96
H_ulti_ecl	0.23	1.23	2.51	4.61	9.17	16.45	81.78
C_nE_tTOF	0.08	2.23	4.61	7.95	13.55	21.17	120.36
J_nLC_tTOF	0.01	1.5	4.59	9.76	18	29.72	108.01
H_ulti_ex	0.23	1.03	2.15	4.16	8.43	14.77	123.42
L_ulti_ex_FAIMS	0.11	1.15	2.84	5.65	10.53	17.77	81
L_ulti_ex	0.14	0.84	2.07	3.52	6.45	11.62	62.3
figure 4C
Lab.Setup	Min	5Percentile	25Percentile	Median	75Percentile	90Percentile	Max
A_evo_ex	0	0.08	0.13	0.32	0.52	1.07	41.65
A_ulti_ex	0	0.03	0.04	0.05	0.15	0.84	68.95
B_ulti_HF	0	0.06	0.28	0.39	0.7	1.07	26.86
B_ulti_HFX	0	0.08	0.24	0.31	0.41	1.25	44.85
C_nE_tTOF	0	0.09	0.23	0.38	0.72	1.59	53.02
D_Vanq_ex	0	0.36	0.65	0.99	1.7	2.79	94.95
D_ulti_ecl	0	0.1	0.14	0.2	0.35	0.64	31.93
E_Vanq_ex	0	0.03	0.06	0.11	0.25	1.23	76.64
E_ulti_lumos	0	0.1	0.13	0.17	0.21	0.35	31.59
F_Vanq_ecl	0	0.03	0.13	0.28	0.69	1.74	75.03
G_nLC_tTOF	0	0.13	0.18	0.32	0.91	2.49	147.5
G_ulti_ex	0	0.14	0.18	0.22	0.41	1.83	38.18
H_ulti_ecl	0	0.48	0.55	0.63	0.73	0.88	40.2
H_ulti_ex	0	0.09	0.16	0.27	0.48	1	38.16
figure 4D
Lab.Setup	Min	5Percentile	25Percentile	Median	75Percentile	90Percentile	Max
A_evo_ex	0.01	0.1	0.16	0.26	0.39	0.52	1.85
A_ulti_ex	0.01	0.06	0.08	0.09	0.11	0.29	28.5
B_ulti_HFX	0	0.05	0.18	0.23	0.29	0.34	1.94
B_ulti_HF	0	0.12	0.41	0.52	0.67	0.85	2.35
D_Vanq_ex	0	0.13	0.25	0.38	0.64	1.14	19.14
D_ulti_ecl	0.01	0.1	0.14	0.22	0.32	0.41	3.02
E_Vanq_ex	0	0.04	0.06	0.09	0.14	0.43	12.72
E_ulti_lumos	0	0.08	0.11	0.14	0.18	0.23	1.16
G_nLC_tTOF	0	0.23	0.27	0.32	0.4	0.7	5.02
G_ulti_ex	0	0.09	0.12	0.17	0.23	0.28	6.08
K_Mclass_zTOF	0	0.07	0.11	0.16	0.24	0.34	3.52
I_nLC_ex	0.01	0.39	0.8	1.19	1.71	2.41	10.3
L_nE_tTOF	0	0.01	0.05	0.07	0.1	0.14	7.01
L_nAcqu_tTOF	0.01	0.07	0.12	0.17	0.23	0.36	0.97
H_ulti_ecl	0	0.08	0.1	0.13	0.18	0.24	1.42
C_nE_tTOF	0	0.07	0.15	0.21	0.37	0.63	6.06
J_nLC_tTOF	0	0.25	0.4	0.71	0.94	1.06	7.33
H_ulti_ex	0.01	0.21	0.28	0.38	0.54	0.8	3.17
L_ulti_ex_FAIMS	0	0.03	0.05	0.06	0.09	0.12	1.15
L_ulti_ex	0	0.03	0.06	0.09	0.11	0.15	2.44
figure 4E
Median_RT_CV	Lab.Setup	Peak.Capacity	Avg.Peak.Width	Total gradient time (tG) [min]	Programmed Gradient [min]	LC.System
0.32	A_evo_ex	123.83	0.32	39.1	44	Nanoflow
0.05	A_ulti_ex	360.85	0.21	74.11	50	Nanoflow
0.39	B_ulti_HF	144.22	0.67	96.15	90	Nanoflow
0.31	B_ulti_HFX	167.17	0.62	104.22	90	Nanoflow
0.38	C_nE_tTOF	236.78	0.3	70.89	70	Nanoflow
0.99	D_Vanq_ex	227.63	0.27	61.16	60	Microflow
0.2	D_ulti_ecl	152.7	0.39	59.8	60	Nanoflow
0.11	E_Vanq_ex	217.4	0.28	60.6	60	Microflow
0.17	E_ulti_lumos	166.45	0.36	60.05	60	Nanoflow
0.28	F_Vanq_ecl	171.52	0.36	61.5	60	Microflow
0.32	G_nLC_tTOF	246.67	0.15	36.65	30	Nanoflow
0.22	G_ulti_ex	178.2	0.31	55.38	48	Nanoflow
0.63	H_ulti_ecl	177.38	0.65	115.91	120	Nanoflow
0.27	H_ulti_ex	302.21	0.35	105.06	102	Nanoflow
figure 4F
Median_RT_CV	Lab.Setup	Peak.Capacity	Avg.Peak.Width	Total gradient time (tG) [min]	Programmed Gradient [min]	LC.System
0.22	D_ulti_ecl	84.94	0.62	52.43	60	Nanoflow
0.13	H_ulti_ecl	164.95	0.71	116.75	120	Nanoflow
0.26	A_evo_ex	92.58	0.43	40.15	44	Nanoflow
0.09	A_ulti_ex	185.81	0.36	66.75	50	Nanoflow
0.38	D_Vanq_ex	144.15	0.42	60.85	60	Microflow
0.09	E_Vanq_ex	244.28	0.25	60.81	60	Microflow
0.17	G_ulti_ex	109.67	0.41	44.6	48	Nanoflow
0.38	H_ulti_ex	107.4	0.96	102.74	102	Nanoflow
1.19	I_nLC_ex	37.26	0.86	32.15	44	Nanoflow
0.09	L_ulti_ex	124.3	0.23	28.16	29	Nanoflow
0.06	L_ulti_ex_FAIMS	133.1	0.21	27.48	29	Nanoflow
0.52	B_ulti_HF	74.91	1.28	95.8	90	Nanoflow
0.23	B_ulti_HFX	112.02	0.84	94.34	90	Nanoflow
0.14	E_ulti_lumos	110.18	0.56	61.79	60	Nanoflow
0.21	C_nE_tTOF	136.01	0.52	70.48	70	Nanoflow
0.32	G_nLC_tTOF	105.45	0.31	32.28	30	Nanoflow
0.72	J_nLC_tTOF	64.56	0.49	31.48	44	Nanoflow
0.17	L_nAcqu_tTOF	81.74	0.12	10.04	11	Nanoflow
0.07	L_nE_tTOF	171.62	0.21	35.39	35.5	Nanoflow
0.16	K_Mclass_zTOF	95.12	0.2	18.8	20	Microflow

## Sheet: figure6
figure 6C
Organism	Accuracy (Q050-ExpectedRatio)	Precision (Q075-Q025)	Lab.Setup	Dilution
Ecoli	0.01	0.21	A_evo_ex	PYE1
Human	0.12	0.06	A_evo_ex	PYE1
Yeast	0.34	0.28	A_evo_ex	PYE1
Ecoli	-0.04	0.17	A_ulti_ex	PYE1
Human	0.06	0.1	A_ulti_ex	PYE1
Yeast	0.17	0.18	A_ulti_ex	PYE1
Ecoli	0.01	0.17	A_evo_ex	PYE3
Human	0.08	0.06	A_evo_ex	PYE3
Yeast	0.23	0.25	A_evo_ex	PYE3
Ecoli	-0.03	0.19	A_ulti_ex	PYE3
Human	0.07	0.14	A_ulti_ex	PYE3
Yeast	0.21	0.22	A_ulti_ex	PYE3
Ecoli	-0.11	0.16	A_evo_ex	PYE9
Human	-0.04	0.04	A_evo_ex	PYE9
Yeast	0.1	0.29	A_evo_ex	PYE9
Ecoli	-0.02	0.16	A_ulti_ex	PYE9
Human	-0.01	0.15	A_ulti_ex	PYE9
Yeast	0.02	0.21	A_ulti_ex	PYE9
Ecoli	0.12	0.2	B_ulti_HF	PYE1
Human	0.02	0.06	B_ulti_HF	PYE1
Yeast	-0.09	0.26	B_ulti_HF	PYE1
Ecoli	0.06	0.15	B_ulti_HFX	PYE1
Human	0.06	0.06	B_ulti_HFX	PYE1
Yeast	0.11	0.19	B_ulti_HFX	PYE1
Ecoli	0.14	0.23	B_ulti_HF	PYE3
Human	0	0.06	B_ulti_HF	PYE3
Yeast	-0.11	0.26	B_ulti_HF	PYE3
Ecoli	0.14	0.2	B_ulti_HFX	PYE3
Human	0.04	0.06	B_ulti_HFX	PYE3
Yeast	0	0.23	B_ulti_HFX	PYE3
Ecoli	0.27	0.26	B_ulti_HF	PYE9
Human	0.02	0.05	B_ulti_HF	PYE9
Yeast	-0.29	0.31	B_ulti_HF	PYE9
Ecoli	0.11	0.22	B_ulti_HFX	PYE9
Human	0	0.04	B_ulti_HFX	PYE9
Yeast	-0.18	0.28	B_ulti_HFX	PYE9
Ecoli	0.03	0.14	C_nE_tTOF	PYE1
Human	0.13	0.07	C_nE_tTOF	PYE1
Yeast	0.37	0.22	C_nE_tTOF	PYE1
Ecoli	-0.16	0.19	C_nE_tTOF	PYE3
Human	0.09	0.1	C_nE_tTOF	PYE3
Yeast	0.51	0.27	C_nE_tTOF	PYE3
Ecoli	-0.15	0.16	C_nE_tTOF	PYE9
Human	-0.01	0.07	C_nE_tTOF	PYE9
Yeast	0.19	0.21	C_nE_tTOF	PYE9
Ecoli	0.11	0.2	D_Vanq_ex	PYE1
Human	0.02	0.06	D_Vanq_ex	PYE1
Yeast	-0.07	0.27	D_Vanq_ex	PYE1
Ecoli	0.09	0.15	D_ulti_ecl	PYE1
Human	0.1	0.08	D_ulti_ecl	PYE1
Yeast	0.12	0.2	D_ulti_ecl	PYE1
Ecoli	0.2	0.29	D_Vanq_ex	PYE3
Human	0	0.04	D_Vanq_ex	PYE3
Yeast	-0.2	0.32	D_Vanq_ex	PYE3
Ecoli	0.11	0.17	D_ulti_ecl	PYE3
Human	0.07	0.09	D_ulti_ecl	PYE3
Yeast	0.05	0.2	D_ulti_ecl	PYE3
Ecoli	0.24	0.27	D_Vanq_ex	PYE9
Human	0	0.03	D_Vanq_ex	PYE9
Yeast	-0.27	0.31	D_Vanq_ex	PYE9
Ecoli	0.08	0.19	D_ulti_ecl	PYE9
Human	0.01	0.07	D_ulti_ecl	PYE9
Yeast	-0.14	0.27	D_ulti_ecl	PYE9
Ecoli	0.1	0.19	E_Vanq_ex	PYE1
Human	0.02	0.05	E_Vanq_ex	PYE1
Yeast	-0.04	0.23	E_Vanq_ex	PYE1
Ecoli	0.11	0.16	E_ulti_lumos	PYE1
Human	0.09	0.08	E_ulti_lumos	PYE1
Yeast	0.06	0.23	E_ulti_lumos	PYE1
Ecoli	0.16	0.26	E_Vanq_ex	PYE3
Human	-0.01	0.03	E_Vanq_ex	PYE3
Yeast	-0.17	0.29	E_Vanq_ex	PYE3
Ecoli	0.09	0.17	E_ulti_lumos	PYE3
Human	0.04	0.07	E_ulti_lumos	PYE3
Yeast	0	0.23	E_ulti_lumos	PYE3
Ecoli	0.26	0.21	E_Vanq_ex	PYE9
Human	0	0.03	E_Vanq_ex	PYE9
Yeast	-0.27	0.3	E_Vanq_ex	PYE9
Ecoli	-0.02	0.17	E_ulti_lumos	PYE9
Human	-0.01	0.08	E_ulti_lumos	PYE9
Yeast	0	0.22	E_ulti_lumos	PYE9
Ecoli	0.07	0.14	G_nLC_tTOF	PYE1
Human	0.19	0.12	G_nLC_tTOF	PYE1
Yeast	0.42	0.22	G_nLC_tTOF	PYE1
Ecoli	0.02	0.18	G_ulti_ex	PYE1
Human	0.13	0.06	G_ulti_ex	PYE1
Yeast	0.32	0.23	G_ulti_ex	PYE1
Ecoli	-0.07	0.14	G_nLC_tTOF	PYE3
Human	0.07	0.09	G_nLC_tTOF	PYE3
Yeast	0.36	0.26	G_nLC_tTOF	PYE3
Ecoli	-0.05	0.19	G_ulti_ex	PYE3
Human	0.09	0.07	G_ulti_ex	PYE3
Yeast	0.33	0.3	G_ulti_ex	PYE3
Ecoli	-0.08	0.18	G_nLC_tTOF	PYE9
Human	0.07	0.14	G_nLC_tTOF	PYE9
Yeast	0.29	0.24	G_nLC_tTOF	PYE9
Ecoli	-0.1	0.17	G_ulti_ex	PYE9
Human	0	0.04	G_ulti_ex	PYE9
Yeast	0.17	0.26	G_ulti_ex	PYE9
Ecoli	0.11	0.12	H_ulti_ecl	PYE1
Human	0.13	0.07	H_ulti_ecl	PYE1
Yeast	0.18	0.2	H_ulti_ecl	PYE1
Ecoli	0.1	0.1	H_ulti_ex	PYE1
Human	0.1	0.06	H_ulti_ex	PYE1
Yeast	0.13	0.15	H_ulti_ex	PYE1
Ecoli	0.09	0.15	H_ulti_ecl	PYE3
Human	0.06	0.06	H_ulti_ecl	PYE3
Yeast	0.04	0.22	H_ulti_ecl	PYE3
Ecoli	0.1	0.12	H_ulti_ex	PYE3
Human	0.1	0.07	H_ulti_ex	PYE3
Yeast	0.14	0.16	H_ulti_ex	PYE3
Ecoli	0.07	0.17	H_ulti_ecl	PYE9
Human	0.01	0.07	H_ulti_ecl	PYE9
Yeast	-0.01	0.25	H_ulti_ecl	PYE9
Ecoli	0	0.16	H_ulti_ex	PYE9
Human	0.02	0.07	H_ulti_ex	PYE9
Yeast	0.11	0.21	H_ulti_ex	PYE9
Ecoli	-0.01	0.17	I_nLC_ex	PYE1
Human	0.11	0.1	I_nLC_ex	PYE1
Yeast	0.34	0.22	I_nLC_ex	PYE1
Ecoli	-0.03	0.18	I_nLC_ex	PYE3
Human	0.08	0.09	I_nLC_ex	PYE3
Yeast	0.27	0.23	I_nLC_ex	PYE3
Ecoli	-0.15	0.2	I_nLC_ex	PYE9
Human	0	0.08	I_nLC_ex	PYE9
Yeast	0.23	0.29	I_nLC_ex	PYE9
Ecoli	0.04	0.18	J_nLC_tTOF	PYE1
Human	0.13	0.24	J_nLC_tTOF	PYE1
Yeast	0.23	0.22	J_nLC_tTOF	PYE1
Ecoli	-0.03	0.19	J_nLC_tTOF	PYE3
Human	0.03	0.13	J_nLC_tTOF	PYE3
Yeast	0.25	0.25	J_nLC_tTOF	PYE3
Ecoli	-0.13	0.21	J_nLC_tTOF	PYE9
Human	0.01	0.12	J_nLC_tTOF	PYE9
Yeast	0.25	0.3	J_nLC_tTOF	PYE9
Ecoli	-0.05	0.18	K_Mclass_zTOF	PYE1
Human	0.08	0.07	K_Mclass_zTOF	PYE1
Yeast	0.28	0.21	K_Mclass_zTOF	PYE1
Ecoli	-0.03	0.17	K_Mclass_zTOF	PYE3
Human	0.06	0.06	K_Mclass_zTOF	PYE3
Yeast	0.24	0.22	K_Mclass_zTOF	PYE3
Ecoli	-0.05	0.16	K_Mclass_zTOF	PYE9
Human	0.03	0.05	K_Mclass_zTOF	PYE9
Yeast	0.2	0.26	K_Mclass_zTOF	PYE9
Ecoli	-0.36	0.21	L_nAcqu_tTOF	PYE1
Human	-0.15	0.11	L_nAcqu_tTOF	PYE1
Yeast	0.09	0.23	L_nAcqu_tTOF	PYE1
Ecoli	-0.04	0.16	L_nE_tTOF	PYE1
Human	0.08	0.09	L_nE_tTOF	PYE1
Yeast	0.31	0.21	L_nE_tTOF	PYE1
Ecoli	0	0.19	L_ulti_ex_FAIMS	PYE1
Human	0.07	0.14	L_ulti_ex_FAIMS	PYE1
Yeast	0.1	0.25	L_ulti_ex_FAIMS	PYE1
Ecoli	-0.34	0.24	L_ulti_ex	PYE1
Human	-0.16	0.09	L_ulti_ex	PYE1
Yeast	-0.01	0.3	L_ulti_ex	PYE1
Ecoli	-0.26	0.2	L_nAcqu_tTOF	PYE3
Human	-0.08	0.1	L_nAcqu_tTOF	PYE3
Yeast	0.07	0.21	L_nAcqu_tTOF	PYE3
Ecoli	-0.11	0.18	L_nE_tTOF	PYE3
Human	0.04	0.09	L_nE_tTOF	PYE3
Yeast	0.35	0.25	L_nE_tTOF	PYE3
Ecoli	0.11	0.27	L_ulti_ex_FAIMS	PYE3
Human	0.01	0.18	L_ulti_ex_FAIMS	PYE3
Yeast	-0.24	0.43	L_ulti_ex_FAIMS	PYE3
Ecoli	-0.16	0.18	L_ulti_ex	PYE3
Human	-0.03	0.05	L_ulti_ex	PYE3
Yeast	0.13	0.3	L_ulti_ex	PYE3
Ecoli	-0.14	0.19	L_nAcqu_tTOF	PYE9
Human	-0.01	0.08	L_nAcqu_tTOF	PYE9
Yeast	0.18	0.28	L_nAcqu_tTOF	PYE9
Ecoli	-0.08	0.2	L_nE_tTOF	PYE9
Human	0.01	0.11	L_nE_tTOF	PYE9
Yeast	0.27	0.23	L_nE_tTOF	PYE9
Ecoli	-0.06	0.17	L_ulti_ex_FAIMS	PYE9
Human	0.01	0.12	L_ulti_ex_FAIMS	PYE9
Yeast	-0.02	0.34	L_ulti_ex_FAIMS	PYE9
Ecoli	-0.14	0.16	L_ulti_ex	PYE9
Human	0	0.03	L_ulti_ex	PYE9
Yeast	0.33	0.36	L_ulti_ex	PYE9
figure 6D
Organism	Accuracy	Precision	Lab.Setup	PYE	Dilution	Gradient.Length	Median_CV_PYE_A	Median_CV_PYE_B	Mean_Median_CV_PYE_AB	Peak.Capacity	Data Points at FWHM	No. of Protein Groups
Yeast	0.34	0.28	A_evo_ex	A_evo_ex_PYE1	PYE1	44	5.95	3.25	4.6	92.58	2.2	1520
Yeast	0.17	0.18	A_ulti_ex	A_ulti_ex_PYE1	PYE1	50	7.34	4.98	6.16	185.81	1.67	1784
Yeast	-0.09	0.26	B_ulti_HF	B_ulti_HF_PYE1	PYE1	90	8.31	5.95	7.13	74.91	3.18	764
Yeast	0.11	0.19	B_ulti_HFX	B_ulti_HFX_PYE1	PYE1	90	6.78	4.43	5605	112.02	2.31	1000
Yeast	0.37	0.22	C_nE_tTOF	C_nE_tTOF_PYE1	PYE1	70	9.72	8.36	9.04	136.01	3.57	1588
Yeast	0.12	0.2	D_ulti_ecl	D_ulti_ecl_PYE1	PYE1	60	7.23	5.17	6.2	84.94	2.44	1357
Yeast	-0.07	0.27	D_Vanq_ex	D_Vanq_ex_PYE1	PYE1	60	6.79	4	5395	144.15	3.12	849
Yeast	0.06	0.23	E_ulti_lumos	E_ulti_lumos_PYE1	PYE1	60	6.86	4.17	5515	110.18	2.13	1512
Yeast	-0.04	0.23	E_Vanq_ex	E_Vanq_ex_PYE1	PYE1	60	5.51	3.55	4.53	244.28	3.08	765
Yeast	0.42	0.22	G_nLC_tTOF	G_nLC_tTOF_PYE1	PYE1	30	11.15	8.1	9625	105.45	2.09	2388
Yeast	0.32	0.23	G_ulti_ex	G_ulti_ex_PYE1	PYE1	48	4.87	2.74	3805	109.67	2.37	1850
Yeast	0.18	0.2	H_ulti_ecl	H_ulti_ecl_PYE1	PYE1	120	6.56	4.65	5605	164.95	2.5	2060
Yeast	0.13	0.15	H_ulti_ex	H_ulti_ex_PYE1	PYE1	102	5.78	3.5	4.64	107.4	2.13	2243
Yeast	0.34	0.22	I_nLC_ex	I_nLC_ex_PYE1	PYE1	44	10.12	7.7	8.91	37.26	1.41	1883
Yeast	0.23	0.22	J_nLC_tTOF	J_nLC_tTOF_PYE1	PYE1	44	11.79	8.31	10.05	64.56	1.71	1209
Yeast	0.28	0.21	K_Mclass_zTOF	K_Mclass_zTOF_PYE1	PYE1	20	9.85	5.89	7.87	95.12	2.37	1810
Yeast	0.09	0.23	L_nAcqu_tTOF	L_nAcqu_tTOF_PYE1	PYE1	11	11.23	7.62	9425	81.74	2.74	358
Yeast	0.31	0.21	L_nE_tTOF	L_nE_tTOF_PYE1	PYE1	35.5	9.32	6.56	7.94	171.62	2.15	1252
Yeast	-0.01	0.3	L_ulti_ex	L_ulti_ex_PYE1	PYE1	29	5.37	3.75	4.56	124.3	3.11	370
Yeast	0.1	0.25	L_ulti_ex_FAIMS	L_ulti_ex_FAIMS_PYE1	PYE1	29	7.61	4.34	5975	133.1	3.21	620
Yeast	0.23	0.25	A_evo_ex	A_evo_ex_PYE3	PYE3	44	6.34	4.26	5.3	92.46	2.2	909
Yeast	0.21	0.22	A_ulti_ex	A_ulti_ex_PYE3	PYE3	50	8.2	5.86	7.03	191.5	1.67	1044
Yeast	-0.11	0.26	B_ulti_HF	B_ulti_HF_PYE3	PYE3	90	9.85	7.78	8815	73.18	3.18	379
Yeast	0	0.23	B_ulti_HFX	B_ulti_HFX_PYE3	PYE3	90	8.2	5.93	7065	109.33	2.31	495
Yeast	0.51	0.27	C_nE_tTOF	C_nE_tTOF_PYE3	PYE3	70	9.19	6.62	7905	148.28	3.57	901
Yeast	0.05	0.2	D_ulti_ecl	D_ulti_ecl_PYE3	PYE3	60	8.78	6.32	7.55	84.89	2.42	745
Yeast	-0.2	0.32	D_Vanq_ex	D_Vanq_ex_PYE3	PYE3	60	8.31	5.36	6835	145.72	3.12	411
Yeast	0	0.23	E_ulti_lumos	E_ulti_lumos_PYE3	PYE3	60	7.29	4.68	5985	111.09	2.13	841
Yeast	-0.17	0.29	E_Vanq_ex	E_Vanq_ex_PYE3	PYE3	60	7.02	4.53	5775	233.42	3.08	358
Yeast	0.36	0.26	G_nLC_tTOF	G_nLC_tTOF_PYE3	PYE3	30	11.87	9.4	10635	97.71	2.09	1570
Yeast	0.33	0.3	G_ulti_ex	G_ulti_ex_PYE3	PYE3	48	5.26	3.08	4.17	111.75	2.37	1132
Yeast	0.04	0.22	H_ulti_ecl	H_ulti_ecl_PYE3	PYE3	120	8.09	5.68	6885	157.05	2.45	1166
Yeast	0.14	0.16	H_ulti_ex	H_ulti_ex_PYE3	PYE3	102	6.42	4.1	5.26	131.78	2.12	1376
Yeast	0.27	0.23	I_nLC_ex	I_nLC_ex_PYE3	PYE3	44	10.59	9	9795	38.07	1.41	1104
Yeast	0.25	0.25	J_nLC_tTOF	J_nLC_tTOF_PYE3	PYE3	44	11.59	8.64	10115	93.68	1.71	723
Yeast	0.24	0.22	K_Mclass_zTOF	K_Mclass_zTOF_PYE3	PYE3	20	10.55	7.43	8.99	99.05	2.32	1075
Yeast	0.07	0.21	L_nAcqu_tTOF	L_nAcqu_tTOF_PYE3	PYE3	11	10.97	8.14	9555	83.41	2.75	141
Yeast	0.35	0.25	L_nE_tTOF	L_nE_tTOF_PYE3	PYE3	35.5	9.93	6.59	8.26	172.46	2.16	679
Yeast	0.13	0.3	L_ulti_ex	L_ulti_ex_PYE3	PYE3	29	6.04	3.51	4775	126.02	2.65	130
Yeast	-0.24	0.43	L_ulti_ex_FAIMS	L_ulti_ex_FAIMS_PYE3	PYE3	29	13.97	8.81	11.39	127.46	3.22	220
Yeast	0.1	0.29	A_evo_ex	A_evo_ex_PYE9	PYE9	44	7.05	4.09	5.57	90.93	2.2	445
Yeast	0.02	0.21	A_ulti_ex	A_ulti_ex_PYE9	PYE9	50	9.52	6.54	8.03	140.45	1.67	482
Yeast	-0.29	0.31	B_ulti_HF	B_ulti_HF_PYE9	PYE9	90	13.04	12.14	12.59	72.63	3.18	99
Yeast	-0.18	0.28	B_ulti_HFX	B_ulti_HFX_PYE9	PYE9	90	11.65	7.59	9.62	110.92	2.31	188
Yeast	0.19	0.21	C_nE_tTOF	C_nE_tTOF_PYE9	PYE9	70	11.19	8.77	9.98	122.99	3.57	414
Yeast	-0.14	0.27	D_ulti_ecl	D_ulti_ecl_PYE9	PYE9	60	10.75	7.78	9265	83.16	2.37	336
Yeast	-0.27	0.31	D_Vanq_ex	D_Vanq_ex_PYE9	PYE9	60	10.59	6.19	8.39	151.89	3.12	174
Yeast	0	0.22	E_ulti_lumos	E_ulti_lumos_PYE9	PYE9	60	7.86	4.82	6.34	89.16	2.13	451
Yeast	-0.27	0.3	E_Vanq_ex	E_Vanq_ex_PYE9	PYE9	60	9.41	6.14	7775	230.14	3.08	134
Yeast	0.29	0.24	G_nLC_tTOF	G_nLC_tTOF_PYE9	PYE9	30	13.64	10.15	11895	87.37	2.09	818
Yeast	0.17	0.26	G_ulti_ex	G_ulti_ex_PYE9	PYE9	48	6.61	3.57	5.09	108.47	2.37	626
Yeast	-0.01	0.25	H_ulti_ecl	H_ulti_ecl_PYE9	PYE9	120	9.51	6.77	8.14	143.16	2.45	617
Yeast	0.11	0.21	H_ulti_ex	H_ulti_ex_PYE9	PYE9	102	7.75	5.14	6445	133.35	2.14	727
Yeast	0.23	0.29	I_nLC_ex	I_nLC_ex_PYE9	PYE9	44	12.52	9.47	10995	48.36	1.41	615
Yeast	0.25	0.3	J_nLC_tTOF	J_nLC_tTOF_PYE9	PYE9	44	13.79	9.75	11.77	91.95	1.71	383
Yeast	0.2	0.26	K_Mclass_zTOF	K_Mclass_zTOF_PYE9	PYE9	20	12.86	8.08	10.47	95.99	2.34	584
Yeast	0.18	0.28	L_nAcqu_tTOF	L_nAcqu_tTOF_PYE9	PYE9	11	10.72	7.66	9.19	83.72	2.86	42
Yeast	0.27	0.23	L_nE_tTOF	L_nE_tTOF_PYE9	PYE9	35.5	12.49	8.42	10455	164.48	2.16	345
Yeast	0.33	0.36	L_ulti_ex	L_ulti_ex_PYE9	PYE9	29	3.98	2.61	3295	129.36	3.05	41
Yeast	-0.02	0.34	L_ulti_ex_FAIMS	L_ulti_ex_FAIMS_PYE9	PYE9	29	9.91	6.05	7.98	131.12	3.31	145

## Sheet: figure7
figure 7A
Dataset	Measurement	Run	ProteinCount	ProteinMeanCount	ProteinSD	PeptideCount	PeptideMeanCount	PeptideSD
G_nLC_tTOF	RemeasurementSiteL	A1_Run_01	4368	4414.92	47.42	36340	37629.7	1004.32
G_nLC_tTOF	RemeasurementSiteL	A1_Run_02	4377	4414.92	47.42	36899	37629.7	1004.32
G_nLC_tTOF	RemeasurementSiteL	A1_Run_03	4348	4414.92	47.42	36560	37629.7	1004.32
G_nLC_tTOF	RemeasurementSiteL	A1_Run_04	4368	4414.92	47.42	36720	37629.7	1004.32
G_nLC_tTOF	RemeasurementSiteL	A1_Run_05	4391	4414.92	47.42	36787	37629.7	1004.32
G_nLC_tTOF	RemeasurementSiteL	A1_Run_06	4392	4414.92	47.42	36764	37629.7	1004.32
G_nLC_tTOF	RemeasurementSiteL	B1_Run_01	4464	4414.92	47.42	38626	37629.7	1004.32
G_nLC_tTOF	RemeasurementSiteL	B1_Run_02	4435	4414.92	47.42	38529	37629.7	1004.32
G_nLC_tTOF	RemeasurementSiteL	B1_Run_03	4428	4414.92	47.42	38500	37629.7	1004.32
G_nLC_tTOF	RemeasurementSiteL	B1_Run_04	4493	4414.92	47.42	38698	37629.7	1004.32
G_nLC_tTOF	RemeasurementSiteL	B1_Run_05	4475	4414.92	47.42	38642	37629.7	1004.32
G_nLC_tTOF	RemeasurementSiteL	B1_Run_06	4440	4414.92	47.42	38491	37629.7	1004.32
G_ulti_ex	RemeasurementSiteL	A1_Run_01	3696	3768	96.57	29923	30688.8	1328.34
G_ulti_ex	RemeasurementSiteL	A1_Run_02	3696	3768	96.57	29982	30688.8	1328.34
G_ulti_ex	RemeasurementSiteL	A1_Run_03	3652	3768	96.57	29610	30688.8	1328.34
G_ulti_ex	RemeasurementSiteL	A1_Run_04	3697	3768	96.57	29890	30688.8	1328.34
G_ulti_ex	RemeasurementSiteL	A1_Run_05	3685	3768	96.57	29355	30688.8	1328.34
G_ulti_ex	RemeasurementSiteL	A1_Run_06	3643	3768	96.57	28655	30688.8	1328.34
G_ulti_ex	RemeasurementSiteL	B1_Run_01	3871	3768	96.57	32426	30688.8	1328.34
G_ulti_ex	RemeasurementSiteL	B1_Run_02	3878	3768	96.57	32435	30688.8	1328.34
G_ulti_ex	RemeasurementSiteL	B1_Run_03	3848	3768	96.57	32201	30688.8	1328.34
G_ulti_ex	RemeasurementSiteL	B1_Run_04	3881	3768	96.57	32050	30688.8	1328.34
G_ulti_ex	RemeasurementSiteL	B1_Run_05	3850	3768	96.57	31278	30688.8	1328.34
G_ulti_ex	RemeasurementSiteL	B1_Run_06	3819	3768	96.57	30460	30688.8	1328.34
H_ulti_ex	RemeasurementSiteL	A1_Run_01	3967	4076.83	185.18	33404	34526.5	2451.51
H_ulti_ex	RemeasurementSiteL	A1_Run_02	3958	4076.83	185.18	33447	34526.5	2451.51
H_ulti_ex	RemeasurementSiteL	A1_Run_03	3955	4076.83	185.18	33470	34526.5	2451.51
H_ulti_ex	RemeasurementSiteL	A1_Run_04	3990	4076.83	185.18	33525	34526.5	2451.51
H_ulti_ex	RemeasurementSiteL	A1_Run_05	3872	4076.83	185.18	32052	34526.5	2451.51
H_ulti_ex	RemeasurementSiteL	A1_Run_06	3745	4076.83	185.18	29832	34526.5	2451.51
H_ulti_ex	RemeasurementSiteL	B1_Run_01	4279	4076.83	185.18	37623	34526.5	2451.51
H_ulti_ex	RemeasurementSiteL	B1_Run_02	4248	4076.83	185.18	37179	34526.5	2451.51
H_ulti_ex	RemeasurementSiteL	B1_Run_03	4277	4076.83	185.18	37373	34526.5	2451.51
H_ulti_ex	RemeasurementSiteL	B1_Run_04	4276	4076.83	185.18	37015	34526.5	2451.51
H_ulti_ex	RemeasurementSiteL	B1_Run_05	4234	4076.83	185.18	35800	34526.5	2451.51
H_ulti_ex	RemeasurementSiteL	B1_Run_06	4121	4076.83	185.18	33598	34526.5	2451.51
G_nLC_tTOF	RoundRobinData	A1_Run_01	4176	4321.42	70.88	35803	37848.1	1077.79
G_nLC_tTOF	RoundRobinData	A1_Run_02	4228	4321.42	70.88	36756	37848.1	1077.79
G_nLC_tTOF	RoundRobinData	A1_Run_03	4301	4321.42	70.88	37532	37848.1	1077.79
G_nLC_tTOF	RoundRobinData	A1_Run_04	4305	4321.42	70.88	37409	37848.1	1077.79
G_nLC_tTOF	RoundRobinData	A1_Run_05	4302	4321.42	70.88	37367	37848.1	1077.79
G_nLC_tTOF	RoundRobinData	A1_Run_06	4291	4321.42	70.88	36828	37848.1	1077.79
G_nLC_tTOF	RoundRobinData	B1_Run_01	4345	4321.42	70.88	38555	37848.1	1077.79
G_nLC_tTOF	RoundRobinData	B1_Run_02	4323	4321.42	70.88	38275	37848.1	1077.79
G_nLC_tTOF	RoundRobinData	B1_Run_03	4393	4321.42	70.88	39299	37848.1	1077.79
G_nLC_tTOF	RoundRobinData	B1_Run_04	4411	4321.42	70.88	39102	37848.1	1077.79
G_nLC_tTOF	RoundRobinData	B1_Run_05	4388	4321.42	70.88	38993	37848.1	1077.79
G_nLC_tTOF	RoundRobinData	B1_Run_06	4394	4321.42	70.88	38258	37848.1	1077.79
G_ulti_ex	RoundRobinData	A1_Run_01	3467	3557.5	100.77	31277	32385.6	1351.92
G_ulti_ex	RoundRobinData	A1_Run_02	3476	3557.5	100.77	31284	32385.6	1351.92
G_ulti_ex	RoundRobinData	A1_Run_03	3468	3557.5	100.77	31317	32385.6	1351.92
G_ulti_ex	RoundRobinData	A1_Run_04	3468	3557.5	100.77	31046	32385.6	1351.92
G_ulti_ex	RoundRobinData	A1_Run_05	3479	3557.5	100.77	30844	32385.6	1351.92
G_ulti_ex	RoundRobinData	A1_Run_06	3417	3557.5	100.77	30869	32385.6	1351.92
G_ulti_ex	RoundRobinData	B1_Run_01	3656	3557.5	100.77	33755	32385.6	1351.92
G_ulti_ex	RoundRobinData	B1_Run_02	3662	3557.5	100.77	33893	32385.6	1351.92
G_ulti_ex	RoundRobinData	B1_Run_03	3670	3557.5	100.77	33827	32385.6	1351.92
G_ulti_ex	RoundRobinData	B1_Run_04	3640	3557.5	100.77	33637	32385.6	1351.92
G_ulti_ex	RoundRobinData	B1_Run_05	3649	3557.5	100.77	33578	32385.6	1351.92
G_ulti_ex	RoundRobinData	B1_Run_06	3638	3557.5	100.77	33300	32385.6	1351.92
H_ulti_ex	RoundRobinData	A1_Run_01	4246	4354.42	125.55	40375	42647.6	1959.13
H_ulti_ex	RoundRobinData	A1_Run_02	4263	4354.42	125.55	41151	42647.6	1959.13
H_ulti_ex	RoundRobinData	A1_Run_03	4236	4354.42	125.55	40944	42647.6	1959.13
H_ulti_ex	RoundRobinData	A1_Run_04	4224	4354.42	125.55	40849	42647.6	1959.13
H_ulti_ex	RoundRobinData	A1_Run_05	4216	4354.42	125.55	40638	42647.6	1959.13
H_ulti_ex	RoundRobinData	A1_Run_06	4226	4354.42	125.55	40736	42647.6	1959.13
H_ulti_ex	RoundRobinData	B1_Run_01	4498	4354.42	125.55	44651	42647.6	1959.13
H_ulti_ex	RoundRobinData	B1_Run_02	4483	4354.42	125.55	44719	42647.6	1959.13
H_ulti_ex	RoundRobinData	B1_Run_03	4472	4354.42	125.55	44498	42647.6	1959.13
H_ulti_ex	RoundRobinData	B1_Run_04	4453	4354.42	125.55	44427	42647.6	1959.13
H_ulti_ex	RoundRobinData	B1_Run_05	4475	4354.42	125.55	44458	42647.6	1959.13
H_ulti_ex	RoundRobinData	B1_Run_06	4461	4354.42	125.55	44325	42647.6	1959.13
figure 7D
Dataset	Measurement	Run	ProteinCount	ProteinMeanCount	ProteinSD	PeptideCount	PeptideMeanCount	PeptideSD
G_LC_G_MS	RoundRobinData	A1_Run_01	4176	4321.42	70.88	35803	37848.1	1077.79
G_LC_G_MS	RoundRobinData	A1_Run_02	4228	4321.42	70.88	36756	37848.1	1077.79
G_LC_G_MS	RoundRobinData	A1_Run_03	4301	4321.42	70.88	37532	37848.1	1077.79
G_LC_G_MS	RoundRobinData	A1_Run_04	4305	4321.42	70.88	37409	37848.1	1077.79
G_LC_G_MS	RoundRobinData	A1_Run_05	4302	4321.42	70.88	37367	37848.1	1077.79
G_LC_G_MS	RoundRobinData	A1_Run_06	4291	4321.42	70.88	36828	37848.1	1077.79
G_LC_G_MS	RoundRobinData	B1_Run_01	4345	4321.42	70.88	38555	37848.1	1077.79
G_LC_G_MS	RoundRobinData	B1_Run_02	4323	4321.42	70.88	38275	37848.1	1077.79
G_LC_G_MS	RoundRobinData	B1_Run_03	4393	4321.42	70.88	39299	37848.1	1077.79
G_LC_G_MS	RoundRobinData	B1_Run_04	4411	4321.42	70.88	39102	37848.1	1077.79
G_LC_G_MS	RoundRobinData	B1_Run_05	4388	4321.42	70.88	38993	37848.1	1077.79
G_LC_G_MS	RoundRobinData	B1_Run_06	4394	4321.42	70.88	38258	37848.1	1077.79
G_LC_G_MS	RemeasurementSiteL	A1_Run_01	3254	3275.83	41.31	24546	24541.4	603.21
G_LC_G_MS	RemeasurementSiteL	A1_Run_02	3251	3275.83	41.31	24223	24541.4	603.21
G_LC_G_MS	RemeasurementSiteL	A1_Run_03	3208	3275.83	41.31	23823	24541.4	603.21
G_LC_G_MS	RemeasurementSiteL	A1_Run_04	3246	3275.83	41.31	24076	24541.4	603.21
G_LC_G_MS	RemeasurementSiteL	A1_Run_05	3258	3275.83	41.31	24014	24541.4	603.21
G_LC_G_MS	RemeasurementSiteL	A1_Run_06	3220	3275.83	41.31	23499	24541.4	603.21
G_LC_G_MS	RemeasurementSiteL	B1_Run_01	3333	3275.83	41.31	25392	24541.4	603.21
G_LC_G_MS	RemeasurementSiteL	B1_Run_02	3300	3275.83	41.31	24990	24541.4	603.21
G_LC_G_MS	RemeasurementSiteL	B1_Run_03	3305	3275.83	41.31	25067	24541.4	603.21
G_LC_G_MS	RemeasurementSiteL	B1_Run_04	3307	3275.83	41.31	25104	24541.4	603.21
G_LC_G_MS	RemeasurementSiteL	B1_Run_05	3323	3275.83	41.31	25047	24541.4	603.21
G_LC_G_MS	RemeasurementSiteL	B1_Run_06	3305	3275.83	41.31	24716	24541.4	603.21
L_LC_L_MS	RemeasurementSiteL	A1_Run_01	3242	3276.75	40.75	24687	24751.2	630.66
L_LC_L_MS	RemeasurementSiteL	A1_Run_02	3262	3276.75	40.75	24540	24751.2	630.66
L_LC_L_MS	RemeasurementSiteL	A1_Run_03	3236	3276.75	40.75	24040	24751.2	630.66
L_LC_L_MS	RemeasurementSiteL	A1_Run_04	3251	3276.75	40.75	24536	24751.2	630.66
L_LC_L_MS	RemeasurementSiteL	A1_Run_05	3244	3276.75	40.75	24036	24751.2	630.66
L_LC_L_MS	RemeasurementSiteL	A1_Run_06	3208	3276.75	40.75	23604	24751.2	630.66
L_LC_L_MS	RemeasurementSiteL	B1_Run_01	3327	3276.75	40.75	25532	24751.2	630.66
L_LC_L_MS	RemeasurementSiteL	B1_Run_02	3298	3276.75	40.75	25269	24751.2	630.66
L_LC_L_MS	RemeasurementSiteL	B1_Run_03	3321	3276.75	40.75	25257	24751.2	630.66
L_LC_L_MS	RemeasurementSiteL	B1_Run_04	3320	3276.75	40.75	25595	24751.2	630.66
L_LC_L_MS	RemeasurementSiteL	B1_Run_05	3296	3276.75	40.75	25044	24751.2	630.66
L_LC_L_MS	RemeasurementSiteL	B1_Run_06	3316	3276.75	40.75	24875	24751.2	630.66
L_LC_G_MS	RemeasurementSiteL	A1_Run_01	4368	4414.92	47.42	36340	37629.7	1004.32
L_LC_G_MS	RemeasurementSiteL	A1_Run_02	4377	4414.92	47.42	36899	37629.7	1004.32
L_LC_G_MS	RemeasurementSiteL	A1_Run_03	4348	4414.92	47.42	36560	37629.7	1004.32
L_LC_G_MS	RemeasurementSiteL	A1_Run_04	4368	4414.92	47.42	36720	37629.7	1004.32
L_LC_G_MS	RemeasurementSiteL	A1_Run_05	4391	4414.92	47.42	36787	37629.7	1004.32
L_LC_G_MS	RemeasurementSiteL	A1_Run_06	4392	4414.92	47.42	36764	37629.7	1004.32
L_LC_G_MS	RemeasurementSiteL	B1_Run_01	4464	4414.92	47.42	38626	37629.7	1004.32
L_LC_G_MS	RemeasurementSiteL	B1_Run_02	4435	4414.92	47.42	38529	37629.7	1004.32
L_LC_G_MS	RemeasurementSiteL	B1_Run_03	4428	4414.92	47.42	38500	37629.7	1004.32
L_LC_G_MS	RemeasurementSiteL	B1_Run_04	4493	4414.92	47.42	38698	37629.7	1004.32
L_LC_G_MS	RemeasurementSiteL	B1_Run_05	4475	4414.92	47.42	38642	37629.7	1004.32
L_LC_G_MS	RemeasurementSiteL	B1_Run_06	4440	4414.92	47.42	38491	37629.7	1004.32
figure 7F
Dataset	Run	ProteinCount	ProteinMeanCount	ProteinSD	PeptideCount	PeptideMeanCount	PeptideSD
G_ulti_ex	Run_01	354	353.17	2.32	4369	4391.67	13.32
G_ulti_ex	Run_02	355	353.17	2.32	4383	4391.67	13.32
G_ulti_ex	Run_03	353	353.17	2.32	4397	4391.67	13.32
G_ulti_ex	Run_04	350	353.17	2.32	4395	4391.67	13.32
G_ulti_ex	Run_05	351	353.17	2.32	4404	4391.67	13.32
G_ulti_ex	Run_06	356	353.17	2.32	4402	4391.67	13.32
H_ulti_ecl	Run_01	431	434.67	2.73	5348	5416	33.82
H_ulti_ecl	Run_02	438	434.67	2.73	5426	5416	33.82
H_ulti_ecl	Run_03	435	434.67	2.73	5440	5416	33.82
H_ulti_ecl	Run_04	432	434.67	2.73	5424	5416	33.82
H_ulti_ecl	Run_05	437	434.67	2.73	5432	5416	33.82
H_ulti_ecl	Run_06	435	434.67	2.73	5426	5416	33.82
H_ulti_ex	Run_01	445	446.67	3.08	5426	5439.67	11.45
H_ulti_ex	Run_02	452	446.67	3.08	5456	5439.67	11.45
H_ulti_ex	Run_03	444	446.67	3.08	5431	5439.67	11.45
H_ulti_ex	Run_04	444	446.67	3.08	5433	5439.67	11.45
H_ulti_ex	Run_05	448	446.67	3.08	5447	5439.67	11.45
H_ulti_ex	Run_06	447	446.67	3.08	5445	5439.67	11.45
L_ulti_ex_G	Run_01	366	359.83	5.71	3886	3865.33	20.36
L_ulti_ex_G	Run_02	351	359.83	5.71	3837	3865.33	20.36
L_ulti_ex_G	Run_03	362	359.83	5.71	3877	3865.33	20.36
L_ulti_ex_G	Run_04	359	359.83	5.71	3870	3865.33	20.36
L_ulti_ex_G	Run_05	365	359.83	5.71	3879	3865.33	20.36
L_ulti_ex_G	Run_06	356	359.83	5.71	3843	3865.33	20.36
L_ulti_ex_H	Run_01	444	441.17	3.87	4762	4762.83	10.53
L_ulti_ex_H	Run_02	445	441.17	3.87	4782	4762.83	10.53
L_ulti_ex_H	Run_03	441	441.17	3.87	4765	4762.83	10.53
L_ulti_ex_H	Run_04	442	441.17	3.87	4752	4762.83	10.53
L_ulti_ex_H	Run_05	441	441.17	3.87	4761	4762.83	10.53
L_ulti_ex_H	Run_06	434	441.17	3.87	4755	4762.83	10.53
L_ulti_ex_L	Run_01	291	282.33	7.63	3241	3211.83	22.26
L_ulti_ex_L	Run_02	273	282.33	7.63	3192	3211.83	22.26
L_ulti_ex_L	Run_03	289	282.33	7.63	3223	3211.83	22.26
L_ulti_ex_L	Run_04	281	282.33	7.63	3205	3211.83	22.26
L_ulti_ex_L	Run_05	286	282.33	7.63	3227	3211.83	22.26
L_ulti_ex_L	Run_06	274	282.33	7.63	3183	3211.83	22.26

## Sheet: supp.fig.1
supplementary figure 1A
DDA
Lab.Setup	Completeness	No. of Peptides	Gradient.Length (GL)	Total No. of Peptides	Peptides per GL
A_evo_ex	complete	8824	44	15259	346.796
A_evo_ex	shared at least 50%	5389	44	15259	346.796
A_evo_ex	sparse	916	44	15259	346.796
A_evo_ex	unique	130	44	15259	346.796
A_ulti_ex	complete	9815	50	18207	364.14
A_ulti_ex	shared at least 50%	6869	50	18207	364.14
A_ulti_ex	sparse	1367	50	18207	364.14
A_ulti_ex	unique	156	50	18207	364.14
B_ulti_HF	complete	4588	90	8142	90.4668
B_ulti_HF	shared at least 50%	2537	90	8142	90.4668
B_ulti_HF	sparse	940	90	8142	90.4668
B_ulti_HF	unique	77	90	8142	90.4668
B_ulti_HFX	complete	7030	90	14130	157
B_ulti_HFX	shared at least 50%	5036	90	14130	157
B_ulti_HFX	sparse	1825	90	14130	157
B_ulti_HFX	unique	239	90	14130	157
C_nE_tTOF	complete	4358	70	16403	234.328
C_nE_tTOF	shared at least 50%	9386	70	16403	234.328
C_nE_tTOF	sparse	2531	70	16403	234.328
C_nE_tTOF	unique	128	70	16403	234.328
D_ulti_ecl	complete	4543	60	12283	204.717
D_ulti_ecl	shared at least 50%	4991	60	12283	204.717
D_ulti_ecl	sparse	2381	60	12283	204.717
D_ulti_ecl	unique	368	60	12283	204.717
D_Vanq_ex	complete	7465	60	14208	236.8
D_Vanq_ex	shared at least 50%	5001	60	14208	236.8
D_Vanq_ex	sparse	1468	60	14208	236.8
D_Vanq_ex	unique	274	60	14208	236.8
E_ulti_lumos	complete	5613	60	12830	213.833
E_ulti_lumos	shared at least 50%	5112	60	12830	213.833
E_ulti_lumos	sparse	1770	60	12830	213.833
E_ulti_lumos	unique	335	60	12830	213.833
E_Vanq_ex	complete	8080	60	14570	242.833
E_Vanq_ex	shared at least 50%	4930	60	14570	242.833
E_Vanq_ex	sparse	1322	60	14570	242.833
E_Vanq_ex	unique	238	60	14570	242.833
F_Vanq_ecl	complete	7226	60	17538	292.3
F_Vanq_ecl	shared at least 50%	7212	60	17538	292.3
F_Vanq_ecl	sparse	2727	60	17538	292.3
F_Vanq_ecl	unique	373	60	17538	292.3
G_nLC_tTOF	complete	7363	30	22872	762.4
G_nLC_tTOF	shared at least 50%	12877	30	22872	762.4
G_nLC_tTOF	sparse	2424	30	22872	762.4
G_nLC_tTOF	unique	208	30	22872	762.4
G_ulti_ex	complete	7544	48	18298	381.208
G_ulti_ex	shared at least 50%	6884	48	18298	381.208
G_ulti_ex	sparse	3333	48	18298	381.208
G_ulti_ex	unique	537	48	18298	381.208
H_ulti_ecl	complete	7582	120	14137	117.808
H_ulti_ecl	shared at least 50%	5384	120	14137	117.808
H_ulti_ecl	sparse	998	120	14137	117.808
H_ulti_ecl	unique	173	120	14137	117.808
H_ulti_ex	complete	10678	102	22817	223.696
H_ulti_ex	shared at least 50%	8291	102	22817	223.696
H_ulti_ex	sparse	3299	102	22817	223.696
H_ulti_ex	unique	549	102	22817	223.696
DIA
Lab.Setup	Completeness	No. of Peptides	Gradient.Length	Total No. of Peptides	Peptides per GL
A_evo_ex	complete	20220	44	30024	682.364
A_evo_ex	shared at least 50%	8517	44	30024	682.364
A_evo_ex	sparse	1242	44	30024	682.364
A_evo_ex	unique	45	44	30024	682.364
A_ulti_ex	complete	21664	50	39134	782.68
A_ulti_ex	shared at least 50%	12984	50	39134	782.68
A_ulti_ex	sparse	3995	50	39134	782.68
A_ulti_ex	unique	491	50	39134	782.68
B_ulti_HF	complete	9669	90	20169	224.1
B_ulti_HF	shared at least 50%	7216	90	20169	224.1
B_ulti_HF	sparse	3027	90	20169	224.1
B_ulti_HF	unique	257	90	20169	224.1
B_ulti_HFX	complete	14098	90	24550	272.778
B_ulti_HFX	shared at least 50%	8104	90	24550	272.778
B_ulti_HFX	sparse	2214	90	24550	272.778
B_ulti_HFX	unique	134	90	24550	272.778
C_nE_tTOF	complete	15222	70	28651	409.3
C_nE_tTOF	shared at least 50%	11121	70	28651	409.3
C_nE_tTOF	sparse	2239	70	28651	409.3
C_nE_tTOF	unique	69	70	28651	409.3
D_ulti_ecl	complete	16500	60	28716	478.6
D_ulti_ecl	shared at least 50%	9852	60	28716	478.6
D_ulti_ecl	sparse	2263	60	28716	478.6
D_ulti_ecl	unique	101	60	28716	478.6
D_Vanq_ex	complete	12723	60	23890	398.167
D_Vanq_ex	shared at least 50%	8219	60	23890	398.167
D_Vanq_ex	sparse	2716	60	23890	398.167
D_Vanq_ex	unique	232	60	23890	398.167
E_ulti_lumos	complete	19422	60	34058	567.633
E_ulti_lumos	shared at least 50%	11478	60	34058	567.633
E_ulti_lumos	sparse	3018	60	34058	567.633
E_ulti_lumos	unique	140	60	34058	567.633
E_Vanq_ex	complete	11952	60	21260	354.333
E_Vanq_ex	shared at least 50%	7129	60	21260	354.333
E_Vanq_ex	sparse	1920	60	21260	354.333
E_Vanq_ex	unique	259	60	21260	354.333
G_nLC_tTOF	complete	26061	30	42377	1412.57
G_nLC_tTOF	shared at least 50%	14542	30	42377	1412.57
G_nLC_tTOF	sparse	1644	30	42377	1412.57
G_nLC_tTOF	unique	130	30	42377	1412.57
G_ulti_ex	complete	25151	48	35960	749.167
G_ulti_ex	shared at least 50%	9593	48	35960	749.167
G_ulti_ex	sparse	1152	48	35960	749.167
G_ulti_ex	unique	64	48	35960	749.167
H_ulti_ecl	complete	27141	120	45396	378.3
H_ulti_ecl	shared at least 50%	14282	120	45396	378.3
H_ulti_ecl	sparse	3742	120	45396	378.3
H_ulti_ecl	unique	231	120	45396	378.3
H_ulti_ex	complete	32459	102	47781	468.441
H_ulti_ex	shared at least 50%	13419	102	47781	468.441
H_ulti_ex	sparse	1838	102	47781	468.441
H_ulti_ex	unique	65	102	47781	468.441
I_nLC_ex	complete	18378	44	45909	1043.39
I_nLC_ex	shared at least 50%	18496	44	45909	1043.39
I_nLC_ex	sparse	8270	44	45909	1043.39
I_nLC_ex	unique	765	44	45909	1043.39
J_nLC_tTOF	complete	18256	44	27659	628.614
J_nLC_tTOF	shared at least 50%	8268	44	27659	628.614
J_nLC_tTOF	sparse	814	44	27659	628.614
J_nLC_tTOF	unique	321	44	27659	628.614
K_Mclass_zTOF	complete	22417	20	35043	1752.15
K_Mclass_zTOF	shared at least 50%	11862	20	35043	1752.15
K_Mclass_zTOF	sparse	731	20	35043	1752.15
K_Mclass_zTOF	unique	33	20	35043	1752.15
L_nAcqu_tTOF	complete	7813	11	10328	938.909
L_nAcqu_tTOF	shared at least 50%	2309	11	10328	938.909
L_nAcqu_tTOF	sparse	148	11	10328	938.909
L_nAcqu_tTOF	unique	58	11	10328	938.909
L_nE_tTOF	complete	18422	35.5	24121	679.465
L_nE_tTOF	shared at least 50%	5340	35.5	24121	679.465
L_nE_tTOF	sparse	266	35.5	24121	679.465
L_nE_tTOF	unique	93	35.5	24121	679.465
L_ulti_ex	complete	7829	29	10029	345.828
L_ulti_ex	shared at least 50%	2042	29	10029	345.828
L_ulti_ex	sparse	122	29	10029	345.828
L_ulti_ex	unique	36	29	10029	345.828
L_ulti_ex_FAIMS	complete	6448	29	10116	348.828
L_ulti_ex_FAIMS	shared at least 50%	3051	29	10116	348.828
L_ulti_ex_FAIMS	sparse	433	29	10116	348.828
L_ulti_ex_FAIMS	unique	184	29	10116	348.828
supplementary figure 1B
DDA_HUMAN
PYE	Lab.Setup	Dilution	No. of Peptides
A_evo_ex PYE1	A_evo_ex	PYE1	1147
A_evo_ex PYE3	A_evo_ex	PYE3	1201
A_evo_ex PYE9	A_evo_ex	PYE9	1240
A_ulti_ex PYE1	A_ulti_ex	PYE1	1210
A_ulti_ex PYE3	A_ulti_ex	PYE3	1336
A_ulti_ex PYE9	A_ulti_ex	PYE9	1293
B_ulti_HF PYE1	B_ulti_HF	PYE1	819
B_ulti_HF PYE3	B_ulti_HF	PYE3	823
B_ulti_HF PYE9	B_ulti_HF	PYE9	763
B_ulti_HFX PYE1	B_ulti_HFX	PYE1	1182
B_ulti_HFX PYE3	B_ulti_HFX	PYE3	1165
B_ulti_HFX PYE9	B_ulti_HFX	PYE9	1107
C_nE_tTOF PYE1	C_nE_tTOF	PYE1	1383
C_nE_tTOF PYE3	C_nE_tTOF	PYE3	1550
C_nE_tTOF PYE9	C_nE_tTOF	PYE9	1627
D_ulti_ecl PYE1	D_ulti_ecl	PYE1	971
D_ulti_ecl PYE3	D_ulti_ecl	PYE3	1011
D_ulti_ecl PYE9	D_ulti_ecl	PYE9	1036
D_Vanq_ex PYE1	D_Vanq_ex	PYE1	999
D_Vanq_ex PYE3	D_Vanq_ex	PYE3	978
D_Vanq_ex PYE9	D_Vanq_ex	PYE9	1096
E_ulti_lumos PYE1	E_ulti_lumos	PYE1	1077
E_ulti_lumos PYE3	E_ulti_lumos	PYE3	1047
E_ulti_lumos PYE9	E_ulti_lumos	PYE9	970
E_Vanq_ex PYE1	E_Vanq_ex	PYE1	1052
E_Vanq_ex PYE3	E_Vanq_ex	PYE3	1099
E_Vanq_ex PYE9	E_Vanq_ex	PYE9	1014
F_Vanq_ecl PYE1	F_Vanq_ecl	PYE1	1221
F_Vanq_ecl PYE3	F_Vanq_ecl	PYE3	1313
F_Vanq_ecl PYE9	F_Vanq_ecl	PYE9	1420
G_nLC_tTOF PYE1	G_nLC_tTOF	PYE1	1832
G_nLC_tTOF PYE3	G_nLC_tTOF	PYE3	1602
G_nLC_tTOF PYE9	G_nLC_tTOF	PYE9	1963
G_ulti_ex PYE1	G_ulti_ex	PYE1	1340
G_ulti_ex PYE3	G_ulti_ex	PYE3	1590
G_ulti_ex PYE9	G_ulti_ex	PYE9	1714
H_ulti_ecl PYE1	H_ulti_ecl	PYE1	1050
H_ulti_ecl PYE3	H_ulti_ecl	PYE3	1155
H_ulti_ecl PYE9	H_ulti_ecl	PYE9	1228
H_ulti_ex PYE1	H_ulti_ex	PYE1	1806
H_ulti_ex PYE3	H_ulti_ex	PYE3	1866
H_ulti_ex PYE9	H_ulti_ex	PYE9	1824
DDA_YEAST
PYE	Lab.Setup	Dilution	No. of Peptides
A_evo_ex PYE1	A_evo_ex	PYE1	5800
A_evo_ex PYE3	A_evo_ex	PYE3	2717
A_evo_ex PYE9	A_evo_ex	PYE9	990
A_ulti_ex PYE1	A_ulti_ex	PYE1	7400
A_ulti_ex PYE3	A_ulti_ex	PYE3	3454
A_ulti_ex PYE9	A_ulti_ex	PYE9	1088
B_ulti_HF PYE1	B_ulti_HF	PYE1	2637
B_ulti_HF PYE3	B_ulti_HF	PYE3	808
B_ulti_HF PYE9	B_ulti_HF	PYE9	230
B_ulti_HFX PYE1	B_ulti_HFX	PYE1	5567
B_ulti_HFX PYE3	B_ulti_HFX	PYE3	2143
B_ulti_HFX PYE9	B_ulti_HFX	PYE9	699
C_nE_tTOF PYE1	C_nE_tTOF	PYE1	6440
C_nE_tTOF PYE3	C_nE_tTOF	PYE3	2830
C_nE_tTOF PYE9	C_nE_tTOF	PYE9	1075
D_ulti_ecl PYE1	D_ulti_ecl	PYE1	4775
D_ulti_ecl PYE3	D_ulti_ecl	PYE3	1877
D_ulti_ecl PYE9	D_ulti_ecl	PYE9	578
D_Vanq_ex PYE1	D_Vanq_ex	PYE1	5438
D_Vanq_ex PYE3	D_Vanq_ex	PYE3	1782
D_Vanq_ex PYE9	D_Vanq_ex	PYE9	491
E_ulti_lumos PYE1	E_ulti_lumos	PYE1	5093
E_ulti_lumos PYE3	E_ulti_lumos	PYE3	2028
E_ulti_lumos PYE9	E_ulti_lumos	PYE9	617
E_Vanq_ex PYE1	E_Vanq_ex	PYE1	5618
E_Vanq_ex PYE3	E_Vanq_ex	PYE3	2231
E_Vanq_ex PYE9	E_Vanq_ex	PYE9	589
F_Vanq_ecl PYE1	F_Vanq_ecl	PYE1	7506
F_Vanq_ecl PYE3	F_Vanq_ecl	PYE3	3623
F_Vanq_ecl PYE9	F_Vanq_ecl	PYE9	1343
G_nLC_tTOF PYE1	G_nLC_tTOF	PYE1	10875
G_nLC_tTOF PYE3	G_nLC_tTOF	PYE3	5439
G_nLC_tTOF PYE9	G_nLC_tTOF	PYE9	3071
G_ulti_ex PYE1	G_ulti_ex	PYE1	7793
G_ulti_ex PYE3	G_ulti_ex	PYE3	3738
G_ulti_ex PYE9	G_ulti_ex	PYE9	1352
H_ulti_ecl PYE1	H_ulti_ecl	PYE1	5509
H_ulti_ecl PYE3	H_ulti_ecl	PYE3	2429
H_ulti_ecl PYE9	H_ulti_ecl	PYE9	857
H_ulti_ex PYE1	H_ulti_ex	PYE1	10325
H_ulti_ex PYE3	H_ulti_ex	PYE3	4766
H_ulti_ex PYE9	H_ulti_ex	PYE9	1723
DDA_ECOLI
PYE	Lab.Setup	Dilution	No. of Peptides
A_evo_ex PYE1	A_evo_ex	PYE1	5717
A_evo_ex PYE3	A_evo_ex	PYE3	2927
A_evo_ex PYE9	A_evo_ex	PYE9	1213
A_ulti_ex PYE1	A_ulti_ex	PYE1	6901
A_ulti_ex PYE3	A_ulti_ex	PYE3	3490
A_ulti_ex PYE9	A_ulti_ex	PYE9	1307
B_ulti_HF PYE1	B_ulti_HF	PYE1	2977
B_ulti_HF PYE3	B_ulti_HF	PYE3	1062
B_ulti_HF PYE9	B_ulti_HF	PYE9	257
B_ulti_HFX PYE1	B_ulti_HFX	PYE1	5289
B_ulti_HFX PYE3	B_ulti_HFX	PYE3	2335
B_ulti_HFX PYE9	B_ulti_HFX	PYE9	847
C_nE_tTOF PYE1	C_nE_tTOF	PYE1	5906
C_nE_tTOF PYE3	C_nE_tTOF	PYE3	2950
C_nE_tTOF PYE9	C_nE_tTOF	PYE9	1110
D_ulti_ecl PYE1	D_ulti_ecl	PYE1	4575
D_ulti_ecl PYE3	D_ulti_ecl	PYE3	2081
D_ulti_ecl PYE9	D_ulti_ecl	PYE9	747
D_Vanq_ex PYE1	D_Vanq_ex	PYE1	5163
D_Vanq_ex PYE3	D_Vanq_ex	PYE3	1910
D_Vanq_ex PYE9	D_Vanq_ex	PYE9	524
E_ulti_lumos PYE1	E_ulti_lumos	PYE1	4904
E_ulti_lumos PYE3	E_ulti_lumos	PYE3	2493
E_ulti_lumos PYE9	E_ulti_lumos	PYE9	666
E_Vanq_ex PYE1	E_Vanq_ex	PYE1	5577
E_Vanq_ex PYE3	E_Vanq_ex	PYE3	2377
E_Vanq_ex PYE9	E_Vanq_ex	PYE9	698
F_Vanq_ecl PYE1	F_Vanq_ecl	PYE1	6716
F_Vanq_ecl PYE3	F_Vanq_ecl	PYE3	3533
F_Vanq_ecl PYE9	F_Vanq_ecl	PYE9	1447
G_nLC_tTOF PYE1	G_nLC_tTOF	PYE1	7917
G_nLC_tTOF PYE3	G_nLC_tTOF	PYE3	4610
G_nLC_tTOF PYE9	G_nLC_tTOF	PYE9	2804
G_ulti_ex PYE1	G_ulti_ex	PYE1	7013
G_ulti_ex PYE3	G_ulti_ex	PYE3	3623
G_ulti_ex PYE9	G_ulti_ex	PYE9	1585
H_ulti_ecl PYE1	H_ulti_ecl	PYE1	5149
H_ulti_ecl PYE3	H_ulti_ecl	PYE3	2671
H_ulti_ecl PYE9	H_ulti_ecl	PYE9	1032
H_ulti_ex PYE1	H_ulti_ex	PYE1	8646
H_ulti_ex PYE3	H_ulti_ex	PYE3	4526
H_ulti_ex PYE9	H_ulti_ex	PYE9	1800
DIA_HUMAN
PYE	Lab.Setup	Dilution	No. of Peptides
A_EvoSep_Exploris_PYE_1	A_evo_ex	PYE1	3644
A_EvoSep_Exploris_PYE_3	A_evo_ex	PYE3	3917
A_EvoSep_Exploris_PYE_9	A_evo_ex	PYE9	3997
A_Ultimate_Exploris_PYE_1	A_ulti_ex	PYE1	4595
A_Ultimate_Exploris_PYE_3	A_ulti_ex	PYE3	4959
A_Ultimate_Exploris_PYE_9	A_ulti_ex	PYE9	5037
B_Ultimate_HF_PYE_1	B_ulti_HF	PYE1	3136
B_Ultimate_HF_PYE_3	B_ulti_HF	PYE3	3262
B_Ultimate_HF_PYE_9	B_ulti_HF	PYE9	2991
B_Ultimate_HFX_PYE_1	B_ulti_HFX	PYE1	3431
B_Ultimate_HFX_PYE_3	B_ulti_HFX	PYE3	3508
B_Ultimate_HFX_PYE_9	B_ulti_HFX	PYE9	3443
C_nanoElute_timsTOF_PYE_1	C_nE_tTOF	PYE1	3341
C_nanoElute_timsTOF_PYE_3	C_nE_tTOF	PYE3	3496
C_nanoElute_timsTOF_PYE_9	C_nE_tTOF	PYE9	3472
D_Mflow_Exploris_PYE_1	D_Vanq_ex	PYE1	3397
D_Mflow_Exploris_PYE_3	D_Vanq_ex	PYE3	3515
D_Mflow_Exploris_PYE_9	D_Vanq_ex	PYE9	3520
D_Ultimate_Eclipse_PYE_1	D_ulti_ecl	PYE1	3520
D_Ultimate_Eclipse_PYE_3	D_ulti_ecl	PYE3	3719
D_Ultimate_Eclipse_PYE_9	D_ulti_ecl	PYE9	3673
E_Mflow_Exploris_PYE_1	E_Vanq_ex	PYE1	3166
E_Mflow_Exploris_PYE_3	E_Vanq_ex	PYE3	3318
E_Mflow_Exploris_PYE_9	E_Vanq_ex	PYE9	3290
E_Ultimate_Lumos_PYE_1	E_ulti_lumos	PYE1	4037
E_Ultimate_Lumos_PYE_3	E_ulti_lumos	PYE3	4291
E_Ultimate_Lumos_PYE_9	E_ulti_lumos	PYE9	4463
G_nLC_timsTOF_PYE_1	G_nLC_tTOF	PYE1	4253
G_nLC_timsTOF_PYE_3	G_nLC_tTOF	PYE3	4521
G_nLC_timsTOF_PYE_9	G_nLC_tTOF	PYE9	4573
G_Ultimate_Exploris_PYE_1	G_ulti_ex	PYE1	4181
G_Ultimate_Exploris_PYE_3	G_ulti_ex	PYE3	4429
G_Ultimate_Exploris_PYE_9	G_ulti_ex	PYE9	4522
H_Ultimate_Eclipse_PYE_1	H_ulti_ecl	PYE1	4535
H_Ultimate_Eclipse_PYE_3	H_ulti_ecl	PYE3	4776
H_Ultimate_Eclipse_PYE_9	H_ulti_ecl	PYE9	4828
H_Ultimate_Exploris_PYE_1	H_ulti_ex	PYE1	4989
H_Ultimate_Exploris_PYE_3	H_ulti_ex	PYE3	5245
H_Ultimate_Exploris_PYE_9	H_ulti_ex	PYE9	5345
I_nLC_Exploris_PYE_1	I_nLC_ex	PYE1	4867
I_nLC_Exploris_PYE_3	I_nLC_ex	PYE3	5184
I_nLC_Exploris_PYE_9	I_nLC_ex	PYE9	5508
J_nLC_timsTOF_PYE_1	J_nLC_tTOF	PYE1	4194
J_nLC_timsTOF_PYE_3	J_nLC_tTOF	PYE3	4186
J_nLC_timsTOF_PYE_9	J_nLC_tTOF	PYE9	4107
K_M-Class_ZenoTOF_PYE_1	K_Mclass_zTOF	PYE1	3995
K_M-Class_ZenoTOF_PYE_3	K_Mclass_zTOF	PYE3	4269
K_M-Class_ZenoTOF_PYE_9	K_Mclass_zTOF	PYE9	4291
L_nanoAcquity_timsTOF(Mx)_PYE_1	L_nAcqu_tTOF	PYE1	2945
L_nanoAcquity_timsTOF(Mx)_PYE_3	L_nAcqu_tTOF	PYE3	3000
L_nanoAcquity_timsTOF(Mx)_PYE_9	L_nAcqu_tTOF	PYE9	2949
L_nanoElute_timsTOF(GM)_PYE_1	L_nE_tTOF	PYE1	3227
L_nanoElute_timsTOF(GM)_PYE_3	L_nE_tTOF	PYE3	3268
L_nanoElute_timsTOF(GM)_PYE_9	L_nE_tTOF	PYE9	3280
L_Ultimate_Exploris_FAIMS_PYE_1	L_ulti_ex_FAIMS	PYE1	2455
L_Ultimate_Exploris_FAIMS_PYE_3	L_ulti_ex_FAIMS	PYE3	2283
L_Ultimate_Exploris_FAIMS_PYE_9	L_ulti_ex_FAIMS	PYE9	2894
L_Ultimate_Exploris_noFAIMS_PYE_1	L_ulti_ex	PYE1	3034
L_Ultimate_Exploris_noFAIMS_PYE_3	L_ulti_ex	PYE3	2974
L_Ultimate_Exploris_noFAIMS_PYE_9	L_ulti_ex	PYE9	3028
DIA_YEAST
PYE	Lab.Setup	Dilution	No. of Peptides
A_EvoSep_Exploris_PYE_1	A_evo_ex	PYE1	14942
A_EvoSep_Exploris_PYE_3	A_evo_ex	PYE3	8620
A_EvoSep_Exploris_PYE_9	A_evo_ex	PYE9	4112
A_Ultimate_Exploris_PYE_1	A_ulti_ex	PYE1	20015
A_Ultimate_Exploris_PYE_3	A_ulti_ex	PYE3	11499
A_Ultimate_Exploris_PYE_9	A_ulti_ex	PYE9	5003
B_Ultimate_HF_PYE_1	B_ulti_HF	PYE1	9211
B_Ultimate_HF_PYE_3	B_ulti_HF	PYE3	4553
B_Ultimate_HF_PYE_9	B_ulti_HF	PYE9	1176
B_Ultimate_HFX_PYE_1	B_ulti_HFX	PYE1	11728
B_Ultimate_HFX_PYE_3	B_ulti_HFX	PYE3	5685
B_Ultimate_HFX_PYE_9	B_ulti_HFX	PYE9	2104
C_nanoElute_timsTOF_PYE_1	C_nE_tTOF	PYE1	14331
C_nanoElute_timsTOF_PYE_3	C_nE_tTOF	PYE3	7657
C_nanoElute_timsTOF_PYE_9	C_nE_tTOF	PYE9	3309
D_Mflow_Exploris_PYE_1	D_Vanq_ex	PYE1	11333
D_Mflow_Exploris_PYE_3	D_Vanq_ex	PYE3	5559
D_Mflow_Exploris_PYE_9	D_Vanq_ex	PYE9	2301
D_Ultimate_Eclipse_PYE_1	D_ulti_ecl	PYE1	14631
D_Ultimate_Eclipse_PYE_3	D_ulti_ecl	PYE3	7773
D_Ultimate_Eclipse_PYE_9	D_ulti_ecl	PYE9	3288
E_Mflow_Exploris_PYE_1	E_Vanq_ex	PYE1	9859
E_Mflow_Exploris_PYE_3	E_Vanq_ex	PYE3	4773
E_Mflow_Exploris_PYE_9	E_Vanq_ex	PYE9	1779
E_Ultimate_Lumos_PYE_1	E_ulti_lumos	PYE1	17632
E_Ultimate_Lumos_PYE_3	E_ulti_lumos	PYE3	9812
E_Ultimate_Lumos_PYE_9	E_ulti_lumos	PYE9	4871
G_nLC_timsTOF_PYE_1	G_nLC_tTOF	PYE1	22686
G_nLC_timsTOF_PYE_3	G_nLC_tTOF	PYE3	13803
G_nLC_timsTOF_PYE_9	G_nLC_tTOF	PYE9	6315
G_Ultimate_Exploris_PYE_1	G_ulti_ex	PYE1	18643
G_Ultimate_Exploris_PYE_3	G_ulti_ex	PYE3	10481
G_Ultimate_Exploris_PYE_9	G_ulti_ex	PYE9	5180
H_Ultimate_Eclipse_PYE_1	H_ulti_ecl	PYE1	24630
H_Ultimate_Eclipse_PYE_3	H_ulti_ecl	PYE3	14063
H_Ultimate_Eclipse_PYE_9	H_ulti_ecl	PYE9	7009
H_Ultimate_Exploris_PYE_1	H_ulti_ex	PYE1	25661
H_Ultimate_Exploris_PYE_3	H_ulti_ex	PYE3	14651
H_Ultimate_Exploris_PYE_9	H_ulti_ex	PYE9	7438
I_nLC_Exploris_PYE_1	I_nLC_ex	PYE1	24326
I_nLC_Exploris_PYE_3	I_nLC_ex	PYE3	14276
I_nLC_Exploris_PYE_9	I_nLC_ex	PYE9	7146
J_nLC_timsTOF_PYE_1	J_nLC_tTOF	PYE1	13397
J_nLC_timsTOF_PYE_3	J_nLC_tTOF	PYE3	7319
J_nLC_timsTOF_PYE_9	J_nLC_tTOF	PYE9	3332
K_M-Class_ZenoTOF_PYE_1	K_Mclass_zTOF	PYE1	17944
K_M-Class_ZenoTOF_PYE_3	K_Mclass_zTOF	PYE3	10158
K_M-Class_ZenoTOF_PYE_9	K_Mclass_zTOF	PYE9	4782
L_nanoAcquity_timsTOF(Mx)_PYE_1	L_nAcqu_tTOF	PYE1	2607
L_nanoAcquity_timsTOF(Mx)_PYE_3	L_nAcqu_tTOF	PYE3	1009
L_nanoAcquity_timsTOF(Mx)_PYE_9	L_nAcqu_tTOF	PYE9	272
L_nanoElute_timsTOF(GM)_PYE_1	L_nE_tTOF	PYE1	11542
L_nanoElute_timsTOF(GM)_PYE_3	L_nE_tTOF	PYE3	6005
L_nanoElute_timsTOF(GM)_PYE_9	L_nE_tTOF	PYE9	2340
L_Ultimate_Exploris_FAIMS_PYE_1	L_ulti_ex_FAIMS	PYE1	4332
L_Ultimate_Exploris_FAIMS_PYE_3	L_ulti_ex_FAIMS	PYE3	1686
L_Ultimate_Exploris_FAIMS_PYE_9	L_ulti_ex_FAIMS	PYE9	890
L_Ultimate_Exploris_noFAIMS_PYE_1	L_ulti_ex	PYE1	2591
L_Ultimate_Exploris_noFAIMS_PYE_3	L_ulti_ex	PYE3	917
L_Ultimate_Exploris_noFAIMS_PYE_9	L_ulti_ex	PYE9	303
DIA_ECOLI
PYE	Lab.Setup	Dilution	No. of Peptides
A_EvoSep_Exploris_PYE_1	A_evo_ex	PYE1	11438
A_EvoSep_Exploris_PYE_3	A_evo_ex	PYE3	6938
A_EvoSep_Exploris_PYE_9	A_evo_ex	PYE9	3442
A_Ultimate_Exploris_PYE_1	A_ulti_ex	PYE1	14524
A_Ultimate_Exploris_PYE_3	A_ulti_ex	PYE3	9070
A_Ultimate_Exploris_PYE_9	A_ulti_ex	PYE9	4394
B_Ultimate_HF_PYE_1	B_ulti_HF	PYE1	7823
B_Ultimate_HF_PYE_3	B_ulti_HF	PYE3	3912
B_Ultimate_HF_PYE_9	B_ulti_HF	PYE9	1242
B_Ultimate_HFX_PYE_1	B_ulti_HFX	PYE1	9393
B_Ultimate_HFX_PYE_3	B_ulti_HFX	PYE3	4819
B_Ultimate_HFX_PYE_9	B_ulti_HFX	PYE9	1928
C_nanoElute_timsTOF_PYE_1	C_nE_tTOF	PYE1	10979
C_nanoElute_timsTOF_PYE_3	C_nE_tTOF	PYE3	6416
C_nanoElute_timsTOF_PYE_9	C_nE_tTOF	PYE9	2969
D_Mflow_Exploris_PYE_1	D_Vanq_ex	PYE1	9160
D_Mflow_Exploris_PYE_3	D_Vanq_ex	PYE3	4779
D_Mflow_Exploris_PYE_9	D_Vanq_ex	PYE9	2048
D_Ultimate_Eclipse_PYE_1	D_ulti_ecl	PYE1	10565
D_Ultimate_Eclipse_PYE_3	D_ulti_ecl	PYE3	6270
D_Ultimate_Eclipse_PYE_9	D_ulti_ecl	PYE9	2942
E_Mflow_Exploris_PYE_1	E_Vanq_ex	PYE1	8235
E_Mflow_Exploris_PYE_3	E_Vanq_ex	PYE3	4295
E_Mflow_Exploris_PYE_9	E_Vanq_ex	PYE9	1669
E_Ultimate_Lumos_PYE_1	E_ulti_lumos	PYE1	12389
E_Ultimate_Lumos_PYE_3	E_ulti_lumos	PYE3	7819
E_Ultimate_Lumos_PYE_9	E_ulti_lumos	PYE9	4049
G_nLC_timsTOF_PYE_1	G_nLC_tTOF	PYE1	15438
G_nLC_timsTOF_PYE_3	G_nLC_tTOF	PYE3	9914
G_nLC_timsTOF_PYE_9	G_nLC_tTOF	PYE9	5571
G_Ultimate_Exploris_PYE_1	G_ulti_ex	PYE1	13136
G_Ultimate_Exploris_PYE_3	G_ulti_ex	PYE3	8230
G_Ultimate_Exploris_PYE_9	G_ulti_ex	PYE9	4304
H_Ultimate_Eclipse_PYE_1	H_ulti_ecl	PYE1	16232
H_Ultimate_Eclipse_PYE_3	H_ulti_ecl	PYE3	10468
H_Ultimate_Eclipse_PYE_9	H_ulti_ecl	PYE9	5593
H_Ultimate_Exploris_PYE_1	H_ulti_ex	PYE1	17131
H_Ultimate_Exploris_PYE_3	H_ulti_ex	PYE3	11074
H_Ultimate_Exploris_PYE_9	H_ulti_ex	PYE9	6152
I_nLC_Exploris_PYE_1	I_nLC_ex	PYE1	16719
I_nLC_Exploris_PYE_3	I_nLC_ex	PYE3	10895
I_nLC_Exploris_PYE_9	I_nLC_ex	PYE9	5982
J_nLC_timsTOF_PYE_1	J_nLC_tTOF	PYE1	10068
J_nLC_timsTOF_PYE_3	J_nLC_tTOF	PYE3	5863
J_nLC_timsTOF_PYE_9	J_nLC_tTOF	PYE9	2832
K_M-Class_ZenoTOF_PYE_1	K_Mclass_zTOF	PYE1	13104
K_M-Class_ZenoTOF_PYE_3	K_Mclass_zTOF	PYE3	8323
K_M-Class_ZenoTOF_PYE_9	K_Mclass_zTOF	PYE9	4236
L_nanoAcquity_timsTOF(Mx)_PYE_1	L_nAcqu_tTOF	PYE1	4776
L_nanoAcquity_timsTOF(Mx)_PYE_3	L_nAcqu_tTOF	PYE3	2121
L_nanoAcquity_timsTOF(Mx)_PYE_9	L_nAcqu_tTOF	PYE9	780
L_nanoElute_timsTOF(GM)_PYE_1	L_nE_tTOF	PYE1	9352
L_nanoElute_timsTOF(GM)_PYE_3	L_nE_tTOF	PYE3	4827
L_nanoElute_timsTOF(GM)_PYE_9	L_nE_tTOF	PYE9	2417
L_Ultimate_Exploris_FAIMS_PYE_1	L_ulti_ex_FAIMS	PYE1	3329
L_Ultimate_Exploris_FAIMS_PYE_3	L_ulti_ex_FAIMS	PYE3	1323
L_Ultimate_Exploris_FAIMS_PYE_9	L_ulti_ex_FAIMS	PYE9	723
L_Ultimate_Exploris_noFAIMS_PYE_1	L_ulti_ex	PYE1	4404
L_Ultimate_Exploris_noFAIMS_PYE_3	L_ulti_ex	PYE3	1852
L_Ultimate_Exploris_noFAIMS_PYE_9	L_ulti_ex	PYE9	691

## Sheet: supp.fig.3
supplementary figure 3B
DDA
Lab.Setup	Overlap 80%	Overlap 90%
A_evo_ex	10	3
A_ulti_ex	5	1
B_ulti_HF	13	1
B_ulti_HFX	7	1
C_nE_tTOF	5	1
D_ulti_ecl	12	5
D_Vanq_ex	12	4
E_ulti_lumos	12	3
E_Vanq_ex	11	3
F_Vanq_ecl	4	1
G_nLC_tTOF	0	0
G_ulti_ex	4	0
H_ulti_ecl	7	2
H_ulti_ex	1	0
DIA
Lab.Setup	Overlap 80%	Overlap 90%
A_evo_ex	12	10
A_ulti_ex	7	4
B_ulti_HF	16	16
B_ulti_HFX	16	13
C_nE_tTOF	12	8
D_ulti_ecl	12	8
D_Vanq_ex	16	14
E_ulti_lumos	11	6
E_Vanq_ex	16	15
G_nLC_tTOF	4	3
G_ulti_ex	10	5
H_ulti_ecl	6	3
H_ulti_ex	4	2
I_nLC_ex	7	3
J_nLC_tTOF	12	8
K_Mclass_zTOF	11	7
L_nAcqu_tTOF	18	13
L_nE_tTOF	14	12
L_ulti_ex	18	9
L_ulti_ex_FAIMS	16	0
supplementary figure 3C
DDA
Species	Cumulative No. of Protein Groups	No. of LC-MS Setups	No. of Protein Groups
All Proteins	769	14	769
All Proteins	1023	13	254
All Proteins	1144	12	121
All Proteins	1293	11	149
All Proteins	1431	10	138
All Proteins	1555	9	124
All Proteins	1642	8	87
All Proteins	1767	7	125
All Proteins	1903	6	136
All Proteins	2047	5	144
All Proteins	2250	4	203
All Proteins	2552	3	302
All Proteins	2956	2	404
All Proteins	3808	1	852
Human	58	14	58
Human	74	13	16
Human	85	12	11
Human	110	11	25
Human	133	10	23
Human	151	9	18
Human	164	8	13
Human	177	7	13
Human	195	6	18
Human	210	5	15
Human	231	4	21
Human	275	3	44
Human	343	2	68
Human	596	1	253
Yeast	343	14	343
Yeast	472	13	129
Yeast	532	12	60
Yeast	609	11	77
Yeast	680	10	71
Yeast	743	9	63
Yeast	788	8	45
Yeast	859	7	71
Yeast	929	6	70
Yeast	1012	5	83
Yeast	1127	4	115
Yeast	1302	3	175
Yeast	1532	2	230
Yeast	1980	1	448
E. coli	368	14	368
E. coli	477	13	109
E. coli	527	12	50
E. coli	574	11	47
E. coli	618	10	44
E. coli	661	9	43
E. coli	690	8	29
E. coli	732	7	42
E. coli	780	6	48
E. coli	827	5	47
E. coli	894	4	67
E. coli	977	3	83
E. coli	1085	2	108
E. coli	1252	1	167
DIA
Species	Cumulative No. of Protein Groups	No. of LC-MS Setups	No. of Protein Groups
All Proteins	928	20	928
All Proteins	1241	19	313
All Proteins	1731	18	490
All Proteins	2055	17	324
All Proteins	2246	16	191
All Proteins	2406	15	160
All Proteins	2582	14	176
All Proteins	2763	13	181
All Proteins	2955	12	192
All Proteins	3135	11	180
All Proteins	3281	10	146
All Proteins	3439	9	158
All Proteins	3586	8	147
All Proteins	3752	7	166
All Proteins	3942	6	190
All Proteins	4147	5	205
All Proteins	4347	4	200
All Proteins	4589	3	242
All Proteins	4942	2	353
All Proteins	5785	1	843
Human	145	20	145
Human	173	19	28
Human	184	18	11
Human	188	17	4
Human	197	16	9
Human	208	15	11
Human	220	14	12
Human	232	13	12
Human	238	12	6
Human	244	11	6
Human	256	10	12
Human	268	9	12
Human	280	8	12
Human	293	7	13
Human	319	6	26
Human	350	5	31
Human	383	4	33
Human	442	3	59
Human	559	2	117
Human	1030	1	471
Yeast	340	20	340
Yeast	468	19	128
Yeast	797	18	329
Yeast	1000	17	203
Yeast	1100	16	100
Yeast	1194	15	94
Yeast	1303	14	109
Yeast	1419	13	116
Yeast	1546	12	127
Yeast	1666	11	120
Yeast	1752	10	86
Yeast	1860	9	108
Yeast	1942	8	82
Yeast	2049	7	107
Yeast	2163	6	114
Yeast	2279	5	116
Yeast	2389	4	110
Yeast	2512	3	123
Yeast	2682	2	170
Yeast	2935	1	253
E. coli	443	20	443
E. coli	600	19	157
E. coli	750	18	150
E. coli	867	17	117
E. coli	949	16	82
E. coli	1004	15	55
E. coli	1059	14	55
E. coli	1112	13	53
E. coli	1171	12	59
E. coli	1225	11	54
E. coli	1273	10	48
E. coli	1311	9	38
E. coli	1364	8	53
E. coli	1410	7	46
E. coli	1460	6	50
E. coli	1518	5	58
E. coli	1575	4	57
E. coli	1635	3	60
E. coli	1701	2	66
E. coli	1820	1	119

## Sheet: supp.fig.4
supplementary figure 4A
DDA
Lab.Setup	Completeness	No. of Protein Groups (PG)	Gradient.Length (GL)	Total No. of Protein Groups	PG per GL
A_evo_ex	complete	1808	44	1960	44.5455
A_evo_ex	shared at least 50%	135	44	1960	44.5455
A_evo_ex	sparse	17	44	1960	44.5455
A_evo_ex	unique	0	44	1960	44.5455
A_ulti_ex	complete	1800	50	2553	51.06
A_ulti_ex	shared at least 50%	682	50	2553	51.06
A_ulti_ex	sparse	71	50	2553	51.06
A_ulti_ex	unique	0	50	2553	51.06
B_ulti_HF	complete	1059	90	1254	13.9333
B_ulti_HF	shared at least 50%	175	90	1254	13.9333
B_ulti_HF	sparse	20	90	1254	13.9333
B_ulti_HF	unique	0	90	1254	13.9333
B_ulti_HFX	complete	1795	90	2323	25.8111
B_ulti_HFX	shared at least 50%	471	90	2323	25.8111
B_ulti_HFX	sparse	57	90	2323	25.8111
B_ulti_HFX	unique	0	90	2323	25.8111
C_nE_tTOF	complete	2356	70	2677	38.2429
C_nE_tTOF	shared at least 50%	292	70	2677	38.2429
C_nE_tTOF	sparse	29	70	2677	38.2429
C_nE_tTOF	unique	0	70	2677	38.2429
D_ulti_ecl	complete	1321	60	2012	33.5333
D_ulti_ecl	shared at least 50%	572	60	2012	33.5333
D_ulti_ecl	sparse	119	60	2012	33.5333
D_ulti_ecl	unique	0	60	2012	33.5333
D_Vanq_ex	complete	1528	60	2016	33.6
D_Vanq_ex	shared at least 50%	425	60	2016	33.6
D_Vanq_ex	sparse	63	60	2016	33.6
D_Vanq_ex	unique	0	60	2016	33.6
E_ulti_lumos	complete	1647	60	2075	34.5833
E_ulti_lumos	shared at least 50%	379	60	2075	34.5833
E_ulti_lumos	sparse	49	60	2075	34.5833
E_ulti_lumos	unique	0	60	2075	34.5833
E_Vanq_ex	complete	1731	60	2105	35.0833
E_Vanq_ex	shared at least 50%	338	60	2105	35.0833
E_Vanq_ex	sparse	36	60	2105	35.0833
E_Vanq_ex	unique	0	60	2105	35.0833
F_Vanq_ecl	complete	2044	60	2754	45.9
F_Vanq_ecl	shared at least 50%	624	60	2754	45.9
F_Vanq_ecl	sparse	86	60	2754	45.9
F_Vanq_ecl	unique	0	60	2754	45.9
G_nLC_tTOF	complete	2905	30	3833	127.767
G_nLC_tTOF	shared at least 50%	842	30	3833	127.767
G_nLC_tTOF	sparse	86	30	3833	127.767
G_nLC_tTOF	unique	0	30	3833	127.767
G_ulti_ex	complete	1637	48	2803	58.3958
G_ulti_ex	shared at least 50%	886	48	2803	58.3958
G_ulti_ex	sparse	280	48	2803	58.3958
G_ulti_ex	unique	0	48	2803	58.3958
H_ulti_ecl	complete	2003	120	2366	19.7167
H_ulti_ecl	shared at least 50%	335	120	2366	19.7167
H_ulti_ecl	sparse	28	120	2366	19.7167
H_ulti_ecl	unique	0	120	2366	19.7167
H_ulti_ex	complete	2498	102	3539	34.6961
H_ulti_ex	shared at least 50%	879	102	3539	34.6961
H_ulti_ex	sparse	162	102	3539	34.6961
H_ulti_ex	unique	0	102	3539	34.6961
DIA
Lab.Setup	Completeness	No. of Protein Groups (PG)	Gradient.Length	Total No. of Protein Groups	PG per GL
A_evo_ex	complete	2450	44	2548	57.9092
A_evo_ex	shared at least 50%	98	44	2548	57.9092
A_evo_ex	sparse	0	44	2548	57.9092
A_evo_ex	unique	0	44	2548	57.9092
A_ulti_ex	complete	3008	50	3266	65.32
A_ulti_ex	shared at least 50%	253	50	3266	65.32
A_ulti_ex	sparse	5	50	3266	65.32
A_ulti_ex	unique	0	50	3266	65.32
B_ulti_HF	complete	1540	90	1783	19.8112
B_ulti_HF	shared at least 50%	238	90	1783	19.8112
B_ulti_HF	sparse	5	90	1783	19.8112
B_ulti_HF	unique	0	90	1783	19.8112
B_ulti_HFX	complete	1909	90	2047	22.7444
B_ulti_HFX	shared at least 50%	136	90	2047	22.7444
B_ulti_HFX	sparse	2	90	2047	22.7444
B_ulti_HFX	unique	0	90	2047	22.7444
C_nE_tTOF	complete	2304	70	2539	36.2716
C_nE_tTOF	shared at least 50%	222	70	2539	36.2716
C_nE_tTOF	sparse	13	70	2539	36.2716
C_nE_tTOF	unique	0	70	2539	36.2716
D_ulti_ecl	complete	2344	60	2652	44.2
D_ulti_ecl	shared at least 50%	302	60	2652	44.2
D_ulti_ecl	sparse	6	60	2652	44.2
D_ulti_ecl	unique	0	60	2652	44.2
D_Vanq_ex	complete	1679	60	1957	32.6168
D_Vanq_ex	shared at least 50%	275	60	1957	32.6168
D_Vanq_ex	sparse	3	60	1957	32.6168
D_Vanq_ex	unique	0	60	1957	32.6168
E_ulti_lumos	complete	2779	60	3060	51
E_ulti_lumos	shared at least 50%	279	60	3060	51
E_ulti_lumos	sparse	1	60	3060	51
E_ulti_lumos	unique	1	60	3060	51
E_Vanq_ex	complete	1600	60	1787	29.7832
E_Vanq_ex	shared at least 50%	185	60	1787	29.7832
E_Vanq_ex	sparse	2	60	1787	29.7832
E_Vanq_ex	unique	0	60	1787	29.7832
G_nLC_tTOF	complete	3622	30	3820	127.333
G_nLC_tTOF	shared at least 50%	196	30	3820	127.333
G_nLC_tTOF	sparse	1	30	3820	127.333
G_nLC_tTOF	unique	1	30	3820	127.333
G_ulti_ex	complete	2746	48	2809	58.5208
G_ulti_ex	shared at least 50%	62	48	2809	58.5208
G_ulti_ex	sparse	1	48	2809	58.5208
G_ulti_ex	unique	0	48	2809	58.5208
H_ulti_ecl	complete	3384	120	3664	30.5332
H_ulti_ecl	shared at least 50%	278	120	3664	30.5332
H_ulti_ecl	sparse	2	120	3664	30.5332
H_ulti_ecl	unique	0	120	3664	30.5332
H_ulti_ex	complete	3709	102	3909	38.3236
H_ulti_ex	shared at least 50%	198	102	3909	38.3236
H_ulti_ex	sparse	2	102	3909	38.3236
H_ulti_ex	unique	0	102	3909	38.3236
I_nLC_ex	complete	2959	44	3505	79.6592
I_nLC_ex	shared at least 50%	518	44	3505	79.6592
I_nLC_ex	sparse	28	44	3505	79.6592
I_nLC_ex	unique	0	44	3505	79.6592
J_nLC_tTOF	complete	2289	44	2367	53.7956
J_nLC_tTOF	shared at least 50%	77	44	2367	53.7956
J_nLC_tTOF	sparse	0	44	2367	53.7956
J_nLC_tTOF	unique	1	44	2367	53.7956
K_Mclass_zTOF	complete	2505	20	2721	136.05
K_Mclass_zTOF	shared at least 50%	207	20	2721	136.05
K_Mclass_zTOF	sparse	9	20	2721	136.05
K_Mclass_zTOF	unique	0	20	2721	136.05
L_nAcqu_tTOF	complete	1119	11	1164	105.818
L_nAcqu_tTOF	shared at least 50%	45	11	1164	105.818
L_nAcqu_tTOF	sparse	0	11	1164	105.818
L_nAcqu_tTOF	unique	0	11	1164	105.818
L_nE_tTOF	complete	2031	35.5	2126	59.8872
L_nE_tTOF	shared at least 50%	93	35.5	2126	59.8872
L_nE_tTOF	sparse	2	35.5	2126	59.8872
L_nE_tTOF	unique	0	35.5	2126	59.8872
L_ulti_ex	complete	1005	29	1020	35.1724
L_ulti_ex	shared at least 50%	15	29	1020	35.1724
L_ulti_ex	sparse	0	29	1020	35.1724
L_ulti_ex	unique	0	29	1020	35.1724
L_ulti_ex_FAIMS	complete	1311	29	1351	46.586
L_ulti_ex_FAIMS	shared at least 50%	39	29	1351	46.586
L_ulti_ex_FAIMS	sparse	1	29	1351	46.586
L_ulti_ex_FAIMS	unique	0	29	1351	46.586
supplementary figure 4B
DDA_HUMAN
PYE	Lab.Setup	Dilution	No. of Protein Groups
A_evo_ex PYE1	A_evo_ex	PYE1	209
A_evo_ex PYE3	A_evo_ex	PYE3	228
A_evo_ex PYE9	A_evo_ex	PYE9	237
A_ulti_ex PYE1	A_ulti_ex	PYE1	258
A_ulti_ex PYE3	A_ulti_ex	PYE3	278
A_ulti_ex PYE9	A_ulti_ex	PYE9	300
B_ulti_HF PYE1	B_ulti_HF	PYE1	165
B_ulti_HF PYE3	B_ulti_HF	PYE3	165
B_ulti_HF PYE9	B_ulti_HF	PYE9	161
B_ulti_HFX PYE1	B_ulti_HFX	PYE1	230
B_ulti_HFX PYE3	B_ulti_HFX	PYE3	234
B_ulti_HFX PYE9	B_ulti_HFX	PYE9	230
C_nE_tTOF PYE1	C_nE_tTOF	PYE1	290
C_nE_tTOF PYE3	C_nE_tTOF	PYE3	312
C_nE_tTOF PYE9	C_nE_tTOF	PYE9	332
D_ulti_ecl PYE1	D_ulti_ecl	PYE1	227
D_ulti_ecl PYE3	D_ulti_ecl	PYE3	240
D_ulti_ecl PYE9	D_ulti_ecl	PYE9	257
D_Vanq_ex PYE1	D_Vanq_ex	PYE1	211
D_Vanq_ex PYE3	D_Vanq_ex	PYE3	214
D_Vanq_ex PYE9	D_Vanq_ex	PYE9	215
E_ulti_lumos PYE1	E_ulti_lumos	PYE1	230
E_ulti_lumos PYE3	E_ulti_lumos	PYE3	229
E_ulti_lumos PYE9	E_ulti_lumos	PYE9	228
E_Vanq_ex PYE1	E_Vanq_ex	PYE1	220
E_Vanq_ex PYE3	E_Vanq_ex	PYE3	220
E_Vanq_ex PYE9	E_Vanq_ex	PYE9	227
F_Vanq_ecl PYE1	F_Vanq_ecl	PYE1	247
F_Vanq_ecl PYE3	F_Vanq_ecl	PYE3	266
F_Vanq_ecl PYE9	F_Vanq_ecl	PYE9	269
G_nLC_tTOF PYE1	G_nLC_tTOF	PYE1	363
G_nLC_tTOF PYE3	G_nLC_tTOF	PYE3	331
G_nLC_tTOF PYE9	G_nLC_tTOF	PYE9	440
G_ulti_ex PYE1	G_ulti_ex	PYE1	247
G_ulti_ex PYE3	G_ulti_ex	PYE3	266
G_ulti_ex PYE9	G_ulti_ex	PYE9	268
H_ulti_ecl PYE1	H_ulti_ecl	PYE1	242
H_ulti_ecl PYE3	H_ulti_ecl	PYE3	249
H_ulti_ecl PYE9	H_ulti_ecl	PYE9	257
H_ulti_ex PYE1	H_ulti_ex	PYE1	299
H_ulti_ex PYE3	H_ulti_ex	PYE3	310
H_ulti_ex PYE9	H_ulti_ex	PYE9	315
DDA_YEAST
PYE	Lab.Setup	Dilution	No. of Protein Groups
A_evo_ex PYE1	A_evo_ex	PYE1	955
A_evo_ex PYE3	A_evo_ex	PYE3	624
A_evo_ex PYE9	A_evo_ex	PYE9	323
A_ulti_ex PYE1	A_ulti_ex	PYE1	1255
A_ulti_ex PYE3	A_ulti_ex	PYE3	764
A_ulti_ex PYE9	A_ulti_ex	PYE9	383
B_ulti_HF PYE1	B_ulti_HF	PYE1	600
B_ulti_HF PYE3	B_ulti_HF	PYE3	270
B_ulti_HF PYE9	B_ulti_HF	PYE9	96
B_ulti_HFX PYE1	B_ulti_HFX	PYE1	1165
B_ulti_HFX PYE3	B_ulti_HFX	PYE3	646
B_ulti_HFX PYE9	B_ulti_HFX	PYE9	294
C_nE_tTOF PYE1	C_nE_tTOF	PYE1	1361
C_nE_tTOF PYE3	C_nE_tTOF	PYE3	768
C_nE_tTOF PYE9	C_nE_tTOF	PYE9	382
D_ulti_ecl PYE1	D_ulti_ecl	PYE1	979
D_ulti_ecl PYE3	D_ulti_ecl	PYE3	583
D_ulti_ecl PYE9	D_ulti_ecl	PYE9	265
D_Vanq_ex PYE1	D_Vanq_ex	PYE1	1002
D_Vanq_ex PYE3	D_Vanq_ex	PYE3	514
D_Vanq_ex PYE9	D_Vanq_ex	PYE9	224
E_ulti_lumos PYE1	E_ulti_lumos	PYE1	1003
E_ulti_lumos PYE3	E_ulti_lumos	PYE3	593
E_ulti_lumos PYE9	E_ulti_lumos	PYE9	268
E_Vanq_ex PYE1	E_Vanq_ex	PYE1	1014
E_Vanq_ex PYE3	E_Vanq_ex	PYE3	587
E_Vanq_ex PYE9	E_Vanq_ex	PYE9	281
F_Vanq_ecl PYE1	F_Vanq_ecl	PYE1	1416
F_Vanq_ecl PYE3	F_Vanq_ecl	PYE3	881
F_Vanq_ecl PYE9	F_Vanq_ecl	PYE9	482
G_nLC_tTOF PYE1	G_nLC_tTOF	PYE1	2111
G_nLC_tTOF PYE3	G_nLC_tTOF	PYE3	1276
G_nLC_tTOF PYE9	G_nLC_tTOF	PYE9	825
G_ulti_ex PYE1	G_ulti_ex	PYE1	1438
G_ulti_ex PYE3	G_ulti_ex	PYE3	933
G_ulti_ex PYE9	G_ulti_ex	PYE9	501
H_ulti_ecl PYE1	H_ulti_ecl	PYE1	1185
H_ulti_ecl PYE3	H_ulti_ecl	PYE3	682
H_ulti_ecl PYE9	H_ulti_ecl	PYE9	370
H_ulti_ex PYE1	H_ulti_ex	PYE1	1904
H_ulti_ex PYE3	H_ulti_ex	PYE3	1125
H_ulti_ex PYE9	H_ulti_ex	PYE9	626
DDA_ECOLI
PYE	Lab.Setup	Dilution	No. of Protein Groups
A_evo_ex PYE1	A_evo_ex	PYE1	796
A_evo_ex PYE3	A_evo_ex	PYE3	514
A_evo_ex PYE9	A_evo_ex	PYE9	283
A_ulti_ex PYE1	A_ulti_ex	PYE1	1040
A_ulti_ex PYE3	A_ulti_ex	PYE3	640
A_ulti_ex PYE9	A_ulti_ex	PYE9	350
B_ulti_HF PYE1	B_ulti_HF	PYE1	489
B_ulti_HF PYE3	B_ulti_HF	PYE3	228
B_ulti_HF PYE9	B_ulti_HF	PYE9	76
B_ulti_HFX PYE1	B_ulti_HFX	PYE1	928
B_ulti_HFX PYE3	B_ulti_HFX	PYE3	535
B_ulti_HFX PYE9	B_ulti_HFX	PYE9	252
C_nE_tTOF PYE1	C_nE_tTOF	PYE1	1026
C_nE_tTOF PYE3	C_nE_tTOF	PYE3	639
C_nE_tTOF PYE9	C_nE_tTOF	PYE9	310
D_ulti_ecl PYE1	D_ulti_ecl	PYE1	806
D_ulti_ecl PYE3	D_ulti_ecl	PYE3	483
D_ulti_ecl PYE9	D_ulti_ecl	PYE9	219
D_Vanq_ex PYE1	D_Vanq_ex	PYE1	803
D_Vanq_ex PYE3	D_Vanq_ex	PYE3	440
D_Vanq_ex PYE9	D_Vanq_ex	PYE9	169
E_ulti_lumos PYE1	E_ulti_lumos	PYE1	842
E_ulti_lumos PYE3	E_ulti_lumos	PYE3	509
E_ulti_lumos PYE9	E_ulti_lumos	PYE9	226
E_Vanq_ex PYE1	E_Vanq_ex	PYE1	871
E_Vanq_ex PYE3	E_Vanq_ex	PYE3	494
E_Vanq_ex PYE9	E_Vanq_ex	PYE9	237
F_Vanq_ecl PYE1	F_Vanq_ecl	PYE1	1091
F_Vanq_ecl PYE3	F_Vanq_ecl	PYE3	709
F_Vanq_ecl PYE9	F_Vanq_ecl	PYE9	406
G_nLC_tTOF PYE1	G_nLC_tTOF	PYE1	1359
G_nLC_tTOF PYE3	G_nLC_tTOF	PYE3	935
G_nLC_tTOF PYE9	G_nLC_tTOF	PYE9	668
G_ulti_ex PYE1	G_ulti_ex	PYE1	1118
G_ulti_ex PYE3	G_ulti_ex	PYE3	732
G_ulti_ex PYE9	G_ulti_ex	PYE9	408
H_ulti_ecl PYE1	H_ulti_ecl	PYE1	939
H_ulti_ecl PYE3	H_ulti_ecl	PYE3	575
H_ulti_ecl PYE9	H_ulti_ecl	PYE9	307
H_ulti_ex PYE1	H_ulti_ex	PYE1	1336
H_ulti_ex PYE3	H_ulti_ex	PYE3	899
H_ulti_ex PYE9	H_ulti_ex	PYE9	511
DIA_HUMAN
PYE	Lab.Setup	Dilution	No. of Protein Groups
A_EvoSep_Exploris_PYE_1	A_evo_ex	PYE1	242
A_EvoSep_Exploris_PYE_3	A_evo_ex	PYE3	246
A_EvoSep_Exploris_PYE_9	A_evo_ex	PYE9	244
A_Ultimate_Exploris_PYE_1	A_ulti_ex	PYE1	369
A_Ultimate_Exploris_PYE_3	A_ulti_ex	PYE3	391
A_Ultimate_Exploris_PYE_9	A_ulti_ex	PYE9	394
B_Ultimate_HF_PYE_1	B_ulti_HF	PYE1	210
B_Ultimate_HF_PYE_3	B_ulti_HF	PYE3	212
B_Ultimate_HF_PYE_9	B_ulti_HF	PYE9	211
B_Ultimate_HFX_PYE_1	B_ulti_HFX	PYE1	211
B_Ultimate_HFX_PYE_3	B_ulti_HFX	PYE3	218
B_Ultimate_HFX_PYE_9	B_ulti_HFX	PYE9	219
C_nanoElute_timsTOF_PYE_1	C_nE_tTOF	PYE1	221
C_nanoElute_timsTOF_PYE_3	C_nE_tTOF	PYE3	233
C_nanoElute_timsTOF_PYE_9	C_nE_tTOF	PYE9	240
D_Mflow_Exploris_PYE_1	D_Vanq_ex	PYE1	201
D_Mflow_Exploris_PYE_3	D_Vanq_ex	PYE3	206
D_Mflow_Exploris_PYE_9	D_Vanq_ex	PYE9	210
D_Ultimate_Eclipse_PYE_1	D_ulti_ecl	PYE1	269
D_Ultimate_Eclipse_PYE_3	D_ulti_ecl	PYE3	286
D_Ultimate_Eclipse_PYE_9	D_ulti_ecl	PYE9	296
E_Mflow_Exploris_PYE_1	E_Vanq_ex	PYE1	197
E_Mflow_Exploris_PYE_3	E_Vanq_ex	PYE3	202
E_Mflow_Exploris_PYE_9	E_Vanq_ex	PYE9	208
E_Ultimate_Lumos_PYE_1	E_ulti_lumos	PYE1	303
E_Ultimate_Lumos_PYE_3	E_ulti_lumos	PYE3	305
E_Ultimate_Lumos_PYE_9	E_ulti_lumos	PYE9	317
G_nLC_timsTOF_PYE_1	G_nLC_tTOF	PYE1	327
G_nLC_timsTOF_PYE_3	G_nLC_tTOF	PYE3	338
G_nLC_timsTOF_PYE_9	G_nLC_tTOF	PYE9	352
G_Ultimate_Exploris_PYE_1	G_ulti_ex	PYE1	262
G_Ultimate_Exploris_PYE_3	G_ulti_ex	PYE3	268
G_Ultimate_Exploris_PYE_9	G_ulti_ex	PYE9	266
H_Ultimate_Eclipse_PYE_1	H_ulti_ecl	PYE1	292
H_Ultimate_Eclipse_PYE_3	H_ulti_ecl	PYE3	307
H_Ultimate_Eclipse_PYE_9	H_ulti_ecl	PYE9	303
H_Ultimate_Exploris_PYE_1	H_ulti_ex	PYE1	342
H_Ultimate_Exploris_PYE_3	H_ulti_ex	PYE3	353
H_Ultimate_Exploris_PYE_9	H_ulti_ex	PYE9	363
I_nLC_Exploris_PYE_1	I_nLC_ex	PYE1	324
I_nLC_Exploris_PYE_3	I_nLC_ex	PYE3	366
I_nLC_Exploris_PYE_9	I_nLC_ex	PYE9	396
J_nLC_timsTOF_PYE_1	J_nLC_tTOF	PYE1	309
J_nLC_timsTOF_PYE_3	J_nLC_tTOF	PYE3	297
J_nLC_timsTOF_PYE_9	J_nLC_tTOF	PYE9	294
K_M-Class_ZenoTOF_PYE_1	K_Mclass_zTOF	PYE1	251
K_M-Class_ZenoTOF_PYE_3	K_Mclass_zTOF	PYE3	269
K_M-Class_ZenoTOF_PYE_9	K_Mclass_zTOF	PYE9	259
L_nanoAcquity_timsTOF(Mx)_PYE_1	L_nAcqu_tTOF	PYE1	237
L_nanoAcquity_timsTOF(Mx)_PYE_3	L_nAcqu_tTOF	PYE3	233
L_nanoAcquity_timsTOF(Mx)_PYE_9	L_nAcqu_tTOF	PYE9	228
L_nanoElute_timsTOF(GM)_PYE_1	L_nE_tTOF	PYE1	216
L_nanoElute_timsTOF(GM)_PYE_3	L_nE_tTOF	PYE3	219
L_nanoElute_timsTOF(GM)_PYE_9	L_nE_tTOF	PYE9	220
L_Ultimate_Exploris_FAIMS_PYE_1	L_ulti_ex_FAIMS	PYE1	365
L_Ultimate_Exploris_FAIMS_PYE_3	L_ulti_ex_FAIMS	PYE3	380
L_Ultimate_Exploris_FAIMS_PYE_9	L_ulti_ex_FAIMS	PYE9	397
L_Ultimate_Exploris_noFAIMS_PYE_1	L_ulti_ex	PYE1	250
L_Ultimate_Exploris_noFAIMS_PYE_3	L_ulti_ex	PYE3	250
L_Ultimate_Exploris_noFAIMS_PYE_9	L_ulti_ex	PYE9	244
DIA_YEAST
PYE	Lab.Setup	Dilution	No. of Protein Groups
A_EvoSep_Exploris_PYE_1	A_evo_ex	PYE1	1313
A_EvoSep_Exploris_PYE_3	A_evo_ex	PYE3	988
A_EvoSep_Exploris_PYE_9	A_evo_ex	PYE9	537
A_Ultimate_Exploris_PYE_1	A_ulti_ex	PYE1	1706
A_Ultimate_Exploris_PYE_3	A_ulti_ex	PYE3	1182
A_Ultimate_Exploris_PYE_9	A_ulti_ex	PYE9	638
B_Ultimate_HF_PYE_1	B_ulti_HF	PYE1	878
B_Ultimate_HF_PYE_3	B_ulti_HF	PYE3	546
B_Ultimate_HF_PYE_9	B_ulti_HF	PYE9	262
B_Ultimate_HFX_PYE_1	B_ulti_HFX	PYE1	1021
B_Ultimate_HFX_PYE_3	B_ulti_HFX	PYE3	680
B_Ultimate_HFX_PYE_9	B_ulti_HFX	PYE9	336
C_nanoElute_timsTOF_PYE_1	C_nE_tTOF	PYE1	1296
C_nanoElute_timsTOF_PYE_3	C_nE_tTOF	PYE3	808
C_nanoElute_timsTOF_PYE_9	C_nE_tTOF	PYE9	426
D_Mflow_Exploris_PYE_1	D_Vanq_ex	PYE1	984
D_Mflow_Exploris_PYE_3	D_Vanq_ex	PYE3	640
D_Mflow_Exploris_PYE_9	D_Vanq_ex	PYE9	307
D_Ultimate_Eclipse_PYE_1	D_ulti_ecl	PYE1	1394
D_Ultimate_Eclipse_PYE_3	D_ulti_ecl	PYE3	902
D_Ultimate_Eclipse_PYE_9	D_ulti_ecl	PYE9	478
E_Mflow_Exploris_PYE_1	E_Vanq_ex	PYE1	882
E_Mflow_Exploris_PYE_3	E_Vanq_ex	PYE3	554
E_Mflow_Exploris_PYE_9	E_Vanq_ex	PYE9	262
E_Ultimate_Lumos_PYE_1	E_ulti_lumos	PYE1	1635
E_Ultimate_Lumos_PYE_3	E_ulti_lumos	PYE3	1089
E_Ultimate_Lumos_PYE_9	E_ulti_lumos	PYE9	596
G_nLC_timsTOF_PYE_1	G_nLC_tTOF	PYE1	2088
G_nLC_timsTOF_PYE_3	G_nLC_tTOF	PYE3	1514
G_nLC_timsTOF_PYE_9	G_nLC_tTOF	PYE9	837
G_Ultimate_Exploris_PYE_1	G_ulti_ex	PYE1	1482
G_Ultimate_Exploris_PYE_3	G_ulti_ex	PYE3	1113
G_Ultimate_Exploris_PYE_9	G_ulti_ex	PYE9	629
H_Ultimate_Eclipse_PYE_1	H_ulti_ecl	PYE1	2020
H_Ultimate_Eclipse_PYE_3	H_ulti_ecl	PYE3	1361
H_Ultimate_Eclipse_PYE_9	H_ulti_ecl	PYE9	775
H_Ultimate_Exploris_PYE_1	H_ulti_ex	PYE1	2163
H_Ultimate_Exploris_PYE_3	H_ulti_ex	PYE3	1514
H_Ultimate_Exploris_PYE_9	H_ulti_ex	PYE9	849
I_nLC_Exploris_PYE_1	I_nLC_ex	PYE1	1884
I_nLC_Exploris_PYE_3	I_nLC_ex	PYE3	1392
I_nLC_Exploris_PYE_9	I_nLC_ex	PYE9	813
J_nLC_timsTOF_PYE_1	J_nLC_tTOF	PYE1	1160
J_nLC_timsTOF_PYE_3	J_nLC_tTOF	PYE3	766
J_nLC_timsTOF_PYE_9	J_nLC_tTOF	PYE9	411
K_M-Class_ZenoTOF_PYE_1	K_Mclass_zTOF	PYE1	1416
K_M-Class_ZenoTOF_PYE_3	K_Mclass_zTOF	PYE3	1001
K_M-Class_ZenoTOF_PYE_9	K_Mclass_zTOF	PYE9	540
L_nanoAcquity_timsTOF(Mx)_PYE_1	L_nAcqu_tTOF	PYE1	348
L_nanoAcquity_timsTOF(Mx)_PYE_3	L_nAcqu_tTOF	PYE3	193
L_nanoAcquity_timsTOF(Mx)_PYE_9	L_nAcqu_tTOF	PYE9	60
L_nanoElute_timsTOF(GM)_PYE_1	L_nE_tTOF	PYE1	1044
L_nanoElute_timsTOF(GM)_PYE_3	L_nE_tTOF	PYE3	706
L_nanoElute_timsTOF(GM)_PYE_9	L_nE_tTOF	PYE9	309
L_Ultimate_Exploris_FAIMS_PYE_1	L_ulti_ex_FAIMS	PYE1	599
L_Ultimate_Exploris_FAIMS_PYE_3	L_ulti_ex_FAIMS	PYE3	442
L_Ultimate_Exploris_FAIMS_PYE_9	L_ulti_ex_FAIMS	PYE9	224
L_Ultimate_Exploris_noFAIMS_PYE_1	L_ulti_ex	PYE1	281
L_Ultimate_Exploris_noFAIMS_PYE_3	L_ulti_ex	PYE3	155
L_Ultimate_Exploris_noFAIMS_PYE_9	L_ulti_ex	PYE9	53
DIA_ECOLI
PYE	Lab.Setup	Dilution	No. of Protein Groups
A_EvoSep_Exploris_PYE_1	A_evo_ex	PYE1	1023
A_EvoSep_Exploris_PYE_3	A_evo_ex	PYE3	799
A_EvoSep_Exploris_PYE_9	A_evo_ex	PYE9	448
A_Ultimate_Exploris_PYE_1	A_ulti_ex	PYE1	1244
A_Ultimate_Exploris_PYE_3	A_ulti_ex	PYE3	959
A_Ultimate_Exploris_PYE_9	A_ulti_ex	PYE9	520
B_Ultimate_HF_PYE_1	B_ulti_HF	PYE1	720
B_Ultimate_HF_PYE_3	B_ulti_HF	PYE3	475
B_Ultimate_HF_PYE_9	B_ulti_HF	PYE9	211
B_Ultimate_HFX_PYE_1	B_ulti_HFX	PYE1	828
B_Ultimate_HFX_PYE_3	B_ulti_HFX	PYE3	583
B_Ultimate_HFX_PYE_9	B_ulti_HFX	PYE9	287
C_nanoElute_timsTOF_PYE_1	C_nE_tTOF	PYE1	1035
C_nanoElute_timsTOF_PYE_3	C_nE_tTOF	PYE3	674
C_nanoElute_timsTOF_PYE_9	C_nE_tTOF	PYE9	371
D_Mflow_Exploris_PYE_1	D_Vanq_ex	PYE1	783
D_Mflow_Exploris_PYE_3	D_Vanq_ex	PYE3	525
D_Mflow_Exploris_PYE_9	D_Vanq_ex	PYE9	242
D_Ultimate_Eclipse_PYE_1	D_ulti_ecl	PYE1	1021
D_Ultimate_Eclipse_PYE_3	D_ulti_ecl	PYE3	753
D_Ultimate_Eclipse_PYE_9	D_ulti_ecl	PYE9	408
E_Mflow_Exploris_PYE_1	E_Vanq_ex	PYE1	726
E_Mflow_Exploris_PYE_3	E_Vanq_ex	PYE3	491
E_Mflow_Exploris_PYE_9	E_Vanq_ex	PYE9	240
E_Ultimate_Lumos_PYE_1	E_ulti_lumos	PYE1	1162
E_Ultimate_Lumos_PYE_3	E_ulti_lumos	PYE3	871
E_Ultimate_Lumos_PYE_9	E_ulti_lumos	PYE9	501
G_nLC_timsTOF_PYE_1	G_nLC_tTOF	PYE1	1443
G_nLC_timsTOF_PYE_3	G_nLC_tTOF	PYE3	1140
G_nLC_timsTOF_PYE_9	G_nLC_tTOF	PYE9	695
G_Ultimate_Exploris_PYE_1	G_ulti_ex	PYE1	1094
G_Ultimate_Exploris_PYE_3	G_ulti_ex	PYE3	852
G_Ultimate_Exploris_PYE_9	G_ulti_ex	PYE9	509
H_Ultimate_Eclipse_PYE_1	H_ulti_ecl	PYE1	1373
H_Ultimate_Eclipse_PYE_3	H_ulti_ecl	PYE3	1058
H_Ultimate_Eclipse_PYE_9	H_ulti_ecl	PYE9	628
H_Ultimate_Exploris_PYE_1	H_ulti_ex	PYE1	1440
H_Ultimate_Exploris_PYE_3	H_ulti_ex	PYE3	1111
H_Ultimate_Exploris_PYE_9	H_ulti_ex	PYE9	700
I_nLC_Exploris_PYE_1	I_nLC_ex	PYE1	1351
I_nLC_Exploris_PYE_3	I_nLC_ex	PYE3	1080
I_nLC_Exploris_PYE_9	I_nLC_ex	PYE9	643
J_nLC_timsTOF_PYE_1	J_nLC_tTOF	PYE1	920
J_nLC_timsTOF_PYE_3	J_nLC_tTOF	PYE3	632
J_nLC_timsTOF_PYE_9	J_nLC_tTOF	PYE9	347
K_M-Class_ZenoTOF_PYE_1	K_Mclass_zTOF	PYE1	1083
K_M-Class_ZenoTOF_PYE_3	K_Mclass_zTOF	PYE3	823
K_M-Class_ZenoTOF_PYE_9	K_Mclass_zTOF	PYE9	464
L_nanoAcquity_timsTOF(Mx)_PYE_1	L_nAcqu_tTOF	PYE1	601
L_nanoAcquity_timsTOF(Mx)_PYE_3	L_nAcqu_tTOF	PYE3	363
L_nanoAcquity_timsTOF(Mx)_PYE_9	L_nAcqu_tTOF	PYE9	145
L_nanoElute_timsTOF(GM)_PYE_1	L_nE_tTOF	PYE1	883
L_nanoElute_timsTOF(GM)_PYE_3	L_nE_tTOF	PYE3	567
L_nanoElute_timsTOF(GM)_PYE_9	L_nE_tTOF	PYE9	307
L_Ultimate_Exploris_FAIMS_PYE_1	L_ulti_ex_FAIMS	PYE1	475
L_Ultimate_Exploris_FAIMS_PYE_3	L_ulti_ex_FAIMS	PYE3	343
L_Ultimate_Exploris_FAIMS_PYE_9	L_ulti_ex_FAIMS	PYE9	180
L_Ultimate_Exploris_noFAIMS_PYE_1	L_ulti_ex	PYE1	507
L_Ultimate_Exploris_noFAIMS_PYE_3	L_ulti_ex	PYE3	319
L_Ultimate_Exploris_noFAIMS_PYE_9	L_ulti_ex	PYE9	141

## Sheet: supp.fig.5
supplementary figure 5A
DDA
Lab.Setup	Completeness	No. of Peptides	Gradient.Length (GL)	Total No. of Peptides	Peptides per GL
A_evo_ex	complete	19454	44	19789	449.75
A_evo_ex	shared at least 50%	308	44	19789	449.75
A_evo_ex	sparse	27	44	19789	449.75
A_evo_ex	unique	0	44	19789	449.75
A_ulti_ex	complete	22891	50	25446	508.92
A_ulti_ex	shared at least 50%	2451	50	25446	508.92
A_ulti_ex	sparse	104	50	25446	508.92
A_ulti_ex	unique	0	50	25446	508.92
B_ulti_HF	complete	9876	90	10312	114.578
B_ulti_HF	shared at least 50%	405	90	10312	114.578
B_ulti_HF	sparse	31	90	10312	114.578
B_ulti_HF	unique	0	90	10312	114.578
B_ulti_HFX	complete	21331	90	22957	255.078
B_ulti_HFX	shared at least 50%	1510	90	22957	255.078
B_ulti_HFX	sparse	116	90	22957	255.078
B_ulti_HFX	unique	0	90	22957	255.078
C_nE_tTOF	complete	25142	70	25827	368.957
C_nE_tTOF	shared at least 50%	642	70	25827	368.957
C_nE_tTOF	sparse	43	70	25827	368.957
C_nE_tTOF	unique	0	70	25827	368.957
D_ulti_ecl	complete	16019	60	18739	312.317
D_ulti_ecl	shared at least 50%	2448	60	18739	312.317
D_ulti_ecl	sparse	272	60	18739	312.317
D_ulti_ecl	unique	0	60	18739	312.317
D_Vanq_ex	complete	18729	60	20111	335.183
D_Vanq_ex	shared at least 50%	1283	60	20111	335.183
D_Vanq_ex	sparse	99	60	20111	335.183
D_Vanq_ex	unique	0	60	20111	335.183
E_ulti_lumos	complete	17867	60	19047	317.45
E_ulti_lumos	shared at least 50%	1106	60	19047	317.45
E_ulti_lumos	sparse	74	60	19047	317.45
E_ulti_lumos	unique	0	60	19047	317.45
E_Vanq_ex	complete	19299	60	20325	338.75
E_Vanq_ex	shared at least 50%	958	60	20325	338.75
E_Vanq_ex	sparse	68	60	20325	338.75
E_Vanq_ex	unique	0	60	20325	338.75
F_Vanq_ecl	complete	23825	60	26032	433.867
F_Vanq_ecl	shared at least 50%	2040	60	26032	433.867
F_Vanq_ecl	sparse	167	60	26032	433.867
F_Vanq_ecl	unique	0	60	26032	433.867
G_nLC_tTOF	complete	29078	30	31585	1052.83
G_nLC_tTOF	shared at least 50%	2354	30	31585	1052.83
G_nLC_tTOF	sparse	153	30	31585	1052.83
G_nLC_tTOF	unique	0	30	31585	1052.83
G_ulti_ex	complete	23680	48	28791	599.812
G_ulti_ex	shared at least 50%	4385	48	28791	599.812
G_ulti_ex	sparse	726	48	28791	599.812
G_ulti_ex	unique	0	48	28791	599.812
H_ulti_ecl	complete	21177	120	22148	184.567
H_ulti_ecl	shared at least 50%	926	120	22148	184.567
H_ulti_ecl	sparse	45	120	22148	184.567
H_ulti_ecl	unique	0	120	22148	184.567
H_ulti_ex	complete	33293	102	37352	366.196
H_ulti_ex	shared at least 50%	3686	102	37352	366.196
H_ulti_ex	sparse	373	102	37352	366.196
H_ulti_ex	unique	0	102	37352	366.196
DIA
Lab.Setup	Completeness	No. of Peptides	Gradient.Length (GL)	Total No. of Peptides	Peptides per GL
A_evo_ex	complete	18521	44	22643	514.614
A_evo_ex	shared at least 50%	3689	44	22643	514.614
A_evo_ex	sparse	382	44	22643	514.614
A_evo_ex	unique	51	44	22643	514.614
A_ulti_ex	complete	21527	50	30294	605.88
A_ulti_ex	shared at least 50%	7519	50	30294	605.88
A_ulti_ex	sparse	1112	50	30294	605.88
A_ulti_ex	unique	136	50	30294	605.88
B_ulti_HF	complete	10685	90	16376	181.956
B_ulti_HF	shared at least 50%	4916	90	16376	181.956
B_ulti_HF	sparse	696	90	16376	181.956
B_ulti_HF	unique	79	90	16376	181.956
B_ulti_HFX	complete	14348	90	18798	208.867
B_ulti_HFX	shared at least 50%	3991	90	18798	208.867
B_ulti_HFX	sparse	417	90	18798	208.867
B_ulti_HFX	unique	42	90	18798	208.867
C_nE_tTOF	complete	14965	70	22006	314.371
C_nE_tTOF	shared at least 50%	5140	70	22006	314.371
C_nE_tTOF	sparse	1738	70	22006	314.371
C_nE_tTOF	unique	163	70	22006	314.371
D_ulti_ecl	complete	15959	60	22546	375.767
D_ulti_ecl	shared at least 50%	5758	60	22546	375.767
D_ulti_ecl	sparse	754	60	22546	375.767
D_ulti_ecl	unique	75	60	22546	375.767
D_Vanq_ex	complete	13005	60	18636	310.6
D_Vanq_ex	shared at least 50%	5027	60	18636	310.6
D_Vanq_ex	sparse	573	60	18636	310.6
D_Vanq_ex	unique	31	60	18636	310.6
E_ulti_lumos	complete	20371	60	27041	450.683
E_ulti_lumos	shared at least 50%	5946	60	27041	450.683
E_ulti_lumos	sparse	632	60	27041	450.683
E_ulti_lumos	unique	92	60	27041	450.683
E_Vanq_ex	complete	11869	60	16244	270.733
E_Vanq_ex	shared at least 50%	3863	60	16244	270.733
E_Vanq_ex	sparse	424	60	16244	270.733
E_Vanq_ex	unique	88	60	16244	270.733
G_nLC_tTOF	complete	27195	30	36245	1208.17
G_nLC_tTOF	shared at least 50%	8403	30	36245	1208.17
G_nLC_tTOF	sparse	590	30	36245	1208.17
G_nLC_tTOF	unique	57	30	36245	1208.17
G_ulti_ex	complete	21800	48	25718	535.792
G_ulti_ex	shared at least 50%	3474	48	25718	535.792
G_ulti_ex	sparse	383	48	25718	535.792
G_ulti_ex	unique	61	48	25718	535.792
H_ulti_ecl	complete	26637	120	34782	289.85
H_ulti_ecl	shared at least 50%	7387	120	34782	289.85
H_ulti_ecl	sparse	705	120	34782	289.85
H_ulti_ecl	unique	53	120	34782	289.85
H_ulti_ex	complete	31349	102	39376	386.039
H_ulti_ex	shared at least 50%	7254	102	39376	386.039
H_ulti_ex	sparse	691	102	39376	386.039
H_ulti_ex	unique	82	102	39376	386.039
I_nLC_ex	complete	18615	44	35049	796.568
I_nLC_ex	shared at least 50%	13419	44	35049	796.568
I_nLC_ex	sparse	2735	44	35049	796.568
I_nLC_ex	unique	280	44	35049	796.568
J_nLC_tTOF	complete	18053	44	20986	476.955
J_nLC_tTOF	shared at least 50%	2693	44	20986	476.955
J_nLC_tTOF	sparse	157	44	20986	476.955
J_nLC_tTOF	unique	83	44	20986	476.955
K_Mclass_zTOF	complete	19344	20	26762	1338.1
K_Mclass_zTOF	shared at least 50%	6414	20	26762	1338.1
K_Mclass_zTOF	sparse	868	20	26762	1338.1
K_Mclass_zTOF	unique	136	20	26762	1338.1
L_nAcqu_tTOF	complete	7065	11	8581	780.091
L_nAcqu_tTOF	shared at least 50%	1326	11	8581	780.091
L_nAcqu_tTOF	sparse	113	11	8581	780.091
L_nAcqu_tTOF	unique	77	11	8581	780.091
L_nE_tTOF	complete	15439	35.5	18490	520.845
L_nE_tTOF	shared at least 50%	2680	35.5	18490	520.845
L_nE_tTOF	sparse	238	35.5	18490	520.845
L_nE_tTOF	unique	133	35.5	18490	520.845
L_ulti_ex	complete	6301	29	6756	232.966
L_ulti_ex	shared at least 50%	402	29	6756	232.966
L_ulti_ex	sparse	32	29	6756	232.966
L_ulti_ex	unique	21	29	6756	232.966
L_ulti_ex_FAIMS	complete	5867	29	7007	241.621
L_ulti_ex_FAIMS	shared at least 50%	1040	29	7007	241.621
L_ulti_ex_FAIMS	sparse	67	29	7007	241.621
L_ulti_ex_FAIMS	unique	33	29	7007	241.621
supplementary figure 5B
DDA_HUMAN
PYE	Lab.Setup	Dilution	No. of Peptides
A_evo_ex_PYE1	A_evo_ex	PYE1	3122
A_evo_ex_PYE3	A_evo_ex	PYE3	3495
A_evo_ex_PYE9	A_evo_ex	PYE9	3643
A_ulti_ex_PYE1	A_ulti_ex	PYE1	3506
A_ulti_ex_PYE3	A_ulti_ex	PYE3	3769
A_ulti_ex_PYE9	A_ulti_ex	PYE9	3886
B_ulti_HF_PYE1	B_ulti_HF	PYE1	2235
B_ulti_HF_PYE3	B_ulti_HF	PYE3	2283
B_ulti_HF_PYE9	B_ulti_HF	PYE9	2248
B_ulti_HFX_PYE1	B_ulti_HFX	PYE1	3295
B_ulti_HFX_PYE3	B_ulti_HFX	PYE3	3399
B_ulti_HFX_PYE9	B_ulti_HFX	PYE9	3400
C_nE_tTOF_PYE1	C_nE_tTOF	PYE1	3650
C_nE_tTOF_PYE3	C_nE_tTOF	PYE3	3847
C_nE_tTOF_PYE9	C_nE_tTOF	PYE9	3975
D_ulti_ecl_PYE1	D_ulti_ecl	PYE1	2913
D_ulti_ecl_PYE3	D_ulti_ecl	PYE3	3141
D_ulti_ecl_PYE9	D_ulti_ecl	PYE9	3226
D_Vanq_ex_PYE1	D_Vanq_ex	PYE1	3159
D_Vanq_ex_PYE3	D_Vanq_ex	PYE3	3150
D_Vanq_ex_PYE9	D_Vanq_ex	PYE9	3104
E_ulti_lumos_PYE1	E_ulti_lumos	PYE1	2939
E_ulti_lumos_PYE3	E_ulti_lumos	PYE3	3125
E_ulti_lumos_PYE9	E_ulti_lumos	PYE9	2999
E_Vanq_ex_PYE1	E_Vanq_ex	PYE1	3112
E_Vanq_ex_PYE3	E_Vanq_ex	PYE3	3205
E_Vanq_ex_PYE9	E_Vanq_ex	PYE9	3200
F_Vanq_ecl_PYE1	F_Vanq_ecl	PYE1	3420
F_Vanq_ecl_PYE3	F_Vanq_ecl	PYE3	3742
F_Vanq_ecl_PYE9	F_Vanq_ecl	PYE9	3869
G_nLC_tTOF_PYE1	G_nLC_tTOF	PYE1	3692
G_nLC_tTOF_PYE3	G_nLC_tTOF	PYE3	3679
G_nLC_tTOF_PYE9	G_nLC_tTOF	PYE9	4575
G_ulti_ex_PYE1	G_ulti_ex	PYE1	3728
G_ulti_ex_PYE3	G_ulti_ex	PYE3	4042
G_ulti_ex_PYE9	G_ulti_ex	PYE9	4199
H_ulti_ecl_PYE1	H_ulti_ecl	PYE1	3132
H_ulti_ecl_PYE3	H_ulti_ecl	PYE3	3360
H_ulti_ecl_PYE9	H_ulti_ecl	PYE9	3524
H_ulti_ex_PYE1	H_ulti_ex	PYE1	4141
H_ulti_ex_PYE3	H_ulti_ex	PYE3	4317
H_ulti_ex_PYE9	H_ulti_ex	PYE9	4386
DDA_YEAST
PYE	Lab.Setup	Dilution	No. of Peptides
A_evo_ex_PYE1	A_evo_ex	PYE1	9015
A_evo_ex_PYE3	A_evo_ex	PYE3	5135
A_evo_ex_PYE9	A_evo_ex	PYE9	2361
A_ulti_ex_PYE1	A_ulti_ex	PYE1	12067
A_ulti_ex_PYE3	A_ulti_ex	PYE3	6495
A_ulti_ex_PYE9	A_ulti_ex	PYE9	2777
B_ulti_HF_PYE1	B_ulti_HF	PYE1	4335
B_ulti_HF_PYE3	B_ulti_HF	PYE3	1611
B_ulti_HF_PYE9	B_ulti_HF	PYE9	503
B_ulti_HFX_PYE1	B_ulti_HFX	PYE1	10883
B_ulti_HFX_PYE3	B_ulti_HFX	PYE3	5166
B_ulti_HFX_PYE9	B_ulti_HFX	PYE9	2017
C_nE_tTOF_PYE1	C_nE_tTOF	PYE1	12466
C_nE_tTOF_PYE3	C_nE_tTOF	PYE3	6213
C_nE_tTOF_PYE9	C_nE_tTOF	PYE9	2708
D_ulti_ecl_PYE1	D_ulti_ecl	PYE1	8687
D_ulti_ecl_PYE3	D_ulti_ecl	PYE3	4510
D_ulti_ecl_PYE9	D_ulti_ecl	PYE9	1687
D_Vanq_ex_PYE1	D_Vanq_ex	PYE1	9316
D_Vanq_ex_PYE3	D_Vanq_ex	PYE3	3798
D_Vanq_ex_PYE9	D_Vanq_ex	PYE9	1327
E_ulti_lumos_PYE1	E_ulti_lumos	PYE1	8814
E_ulti_lumos_PYE3	E_ulti_lumos	PYE3	4503
E_ulti_lumos_PYE9	E_ulti_lumos	PYE9	1683
E_Vanq_ex_PYE1	E_Vanq_ex	PYE1	9386
E_Vanq_ex_PYE3	E_Vanq_ex	PYE3	4283
E_Vanq_ex_PYE9	E_Vanq_ex	PYE9	1658
F_Vanq_ecl_PYE1	F_Vanq_ecl	PYE1	12721
F_Vanq_ecl_PYE3	F_Vanq_ecl	PYE3	7331
F_Vanq_ecl_PYE9	F_Vanq_ecl	PYE9	3492
G_nLC_tTOF_PYE1	G_nLC_tTOF	PYE1	16890
G_nLC_tTOF_PYE3	G_nLC_tTOF	PYE3	9065
G_nLC_tTOF_PYE9	G_nLC_tTOF	PYE9	5631
G_ulti_ex_PYE1	G_ulti_ex	PYE1	14030
G_ulti_ex_PYE3	G_ulti_ex	PYE3	8096
G_ulti_ex_PYE9	G_ulti_ex	PYE9	3822
H_ulti_ecl_PYE1	H_ulti_ecl	PYE1	10734
H_ulti_ecl_PYE3	H_ulti_ecl	PYE3	5456
H_ulti_ecl_PYE9	H_ulti_ecl	PYE9	2516
H_ulti_ex_PYE1	H_ulti_ex	PYE1	19452
H_ulti_ex_PYE3	H_ulti_ex	PYE3	10256
H_ulti_ex_PYE9	H_ulti_ex	PYE9	4872
DDA_ECOLI
PYE	Lab.Setup	Dilution	No. of Peptides
A_evo_ex_PYE1	A_evo_ex	PYE1	7652
A_evo_ex_PYE3	A_evo_ex	PYE3	4527
A_evo_ex_PYE9	A_evo_ex	PYE9	2193
A_ulti_ex_PYE1	A_ulti_ex	PYE1	9873
A_ulti_ex_PYE3	A_ulti_ex	PYE3	5589
A_ulti_ex_PYE9	A_ulti_ex	PYE9	2562
B_ulti_HF_PYE1	B_ulti_HF	PYE1	3742
B_ulti_HF_PYE3	B_ulti_HF	PYE3	1471
B_ulti_HF_PYE9	B_ulti_HF	PYE9	446
B_ulti_HFX_PYE1	B_ulti_HFX	PYE1	8779
B_ulti_HFX_PYE3	B_ulti_HFX	PYE3	4398
B_ulti_HFX_PYE9	B_ulti_HFX	PYE9	1854
C_nE_tTOF_PYE1	C_nE_tTOF	PYE1	9711
C_nE_tTOF_PYE3	C_nE_tTOF	PYE3	5477
C_nE_tTOF_PYE9	C_nE_tTOF	PYE9	2384
D_ulti_ecl_PYE1	D_ulti_ecl	PYE1	7139
D_ulti_ecl_PYE3	D_ulti_ecl	PYE3	3866
D_ulti_ecl_PYE9	D_ulti_ecl	PYE9	1600
D_Vanq_ex_PYE1	D_Vanq_ex	PYE1	7636
D_Vanq_ex_PYE3	D_Vanq_ex	PYE3	3300
D_Vanq_ex_PYE9	D_Vanq_ex	PYE9	1152
E_ulti_lumos_PYE1	E_ulti_lumos	PYE1	7294
E_ulti_lumos_PYE3	E_ulti_lumos	PYE3	4106
E_ulti_lumos_PYE9	E_ulti_lumos	PYE9	1484
E_Vanq_ex_PYE1	E_Vanq_ex	PYE1	7827
E_Vanq_ex_PYE3	E_Vanq_ex	PYE3	3840
E_Vanq_ex_PYE9	E_Vanq_ex	PYE9	1528
F_Vanq_ecl_PYE1	F_Vanq_ecl	PYE1	9891
F_Vanq_ecl_PYE3	F_Vanq_ecl	PYE3	5970
F_Vanq_ecl_PYE9	F_Vanq_ecl	PYE9	3008
G_nLC_tTOF_PYE1	G_nLC_tTOF	PYE1	11003
G_nLC_tTOF_PYE3	G_nLC_tTOF	PYE3	6734
G_nLC_tTOF_PYE9	G_nLC_tTOF	PYE9	4622
G_ulti_ex_PYE1	G_ulti_ex	PYE1	11033
G_ulti_ex_PYE3	G_ulti_ex	PYE3	6582
G_ulti_ex_PYE9	G_ulti_ex	PYE9	3329
H_ulti_ecl_PYE1	H_ulti_ecl	PYE1	8282
H_ulti_ecl_PYE3	H_ulti_ecl	PYE3	4727
H_ulti_ecl_PYE9	H_ulti_ecl	PYE9	2232
H_ulti_ex_PYE1	H_ulti_ex	PYE1	13759
H_ulti_ex_PYE3	H_ulti_ex	PYE3	8128
H_ulti_ex_PYE9	H_ulti_ex	PYE9	4155
DIA_HUMAN
PYE	Lab.Setup	Dilution	No. of Peptides
A_EvoSep_Exploris_PYE1	A_evo_ex	PYE1	3217
A_EvoSep_Exploris_PYE3	A_evo_ex	PYE3	3523
A_EvoSep_Exploris_PYE9	A_evo_ex	PYE9	3624
A_Ultimate_Exploris_PYE1	A_ulti_ex	PYE1	4030
A_Ultimate_Exploris_PYE3	A_ulti_ex	PYE3	4364
A_Ultimate_Exploris_PYE9	A_ulti_ex	PYE9	4537
B_Ultimate_HF_PYE1	B_ulti_HF	PYE1	2838
B_Ultimate_HF_PYE3	B_ulti_HF	PYE3	2964
B_Ultimate_HF_PYE9	B_ulti_HF	PYE9	3006
B_Ultimate_HFX_PYE1	B_ulti_HFX	PYE1	3025
B_Ultimate_HFX_PYE3	B_ulti_HFX	PYE3	3211
B_Ultimate_HFX_PYE9	B_ulti_HFX	PYE9	3235
C_nanoElute_timsTOF_PYE1	C_nE_tTOF	PYE1	2975
C_nanoElute_timsTOF_PYE3	C_nE_tTOF	PYE3	3039
C_nanoElute_timsTOF_PYE9	C_nE_tTOF	PYE9	3130
D_Mflow_Exploris_PYE1	D_Vanq_ex	PYE1	2955
D_Mflow_Exploris_PYE3	D_Vanq_ex	PYE3	3137
D_Mflow_Exploris_PYE9	D_Vanq_ex	PYE9	3204
D_Ultimate_Eclipse_PYE1	D_ulti_ecl	PYE1	3113
D_Ultimate_Eclipse_PYE3	D_ulti_ecl	PYE3	3353
D_Ultimate_Eclipse_PYE9	D_ulti_ecl	PYE9	3418
E_Mflow_Exploris_PYE1	E_Vanq_ex	PYE1	2725
E_Mflow_Exploris_PYE3	E_Vanq_ex	PYE3	2865
E_Mflow_Exploris_PYE9	E_Vanq_ex	PYE9	2912
E_Ultimate_Lumos_PYE1	E_ulti_lumos	PYE1	3541
E_Ultimate_Lumos_PYE3	E_ulti_lumos	PYE3	3726
E_Ultimate_Lumos_PYE9	E_ulti_lumos	PYE9	3842
G_nLC_timsTOF_PYE1	G_nLC_tTOF	PYE1	3900
G_nLC_timsTOF_PYE3	G_nLC_tTOF	PYE3	4089
G_nLC_timsTOF_PYE9	G_nLC_tTOF	PYE9	4191
G_Ultimate_Exploris_PYE1	G_ulti_ex	PYE1	3512
G_Ultimate_Exploris_PYE3	G_ulti_ex	PYE3	3788
G_Ultimate_Exploris_PYE9	G_ulti_ex	PYE9	3931
H_Ultimate_Eclipse_PYE1	H_ulti_ecl	PYE1	3848
H_Ultimate_Eclipse_PYE3	H_ulti_ecl	PYE3	4093
H_Ultimate_Eclipse_PYE9	H_ulti_ecl	PYE9	4184
H_Ultimate_Exploris_PYE1	H_ulti_ex	PYE1	4280
H_Ultimate_Exploris_PYE3	H_ulti_ex	PYE3	4518
H_Ultimate_Exploris_PYE9	H_ulti_ex	PYE9	4667
I_nLC_Exploris_PYE1	I_nLC_ex	PYE1	4166
I_nLC_Exploris_PYE3	I_nLC_ex	PYE3	4582
I_nLC_Exploris_PYE9	I_nLC_ex	PYE9	4909
J_nLC_timsTOF_PYE1	J_nLC_tTOF	PYE1	3425
J_nLC_timsTOF_PYE3	J_nLC_tTOF	PYE3	3448
J_nLC_timsTOF_PYE9	J_nLC_tTOF	PYE9	3450
K_M-Class_ZenoTOF_PYE1	K_Mclass_zTOF	PYE1	3501
K_M-Class_ZenoTOF_PYE3	K_Mclass_zTOF	PYE3	3844
K_M-Class_ZenoTOF_PYE9	K_Mclass_zTOF	PYE9	3929
L_nanoAcquity_timsTOF(Mx)_PYE1	L_nAcqu_tTOF	PYE1	2809
L_nanoAcquity_timsTOF(Mx)_PYE3	L_nAcqu_tTOF	PYE3	2811
L_nanoAcquity_timsTOF(Mx)_PYE9	L_nAcqu_tTOF	PYE9	2847
L_nanoElute_timsTOF(GM)_PYE1	L_nE_tTOF	PYE1	2932
L_nanoElute_timsTOF(GM)_PYE3	L_nE_tTOF	PYE3	2959
L_nanoElute_timsTOF(GM)_PYE9	L_nE_tTOF	PYE9	3039
L_Ultimate_Exploris_FAIMS_PYE1	L_ulti_ex_FAIMS	PYE1	1913
L_Ultimate_Exploris_FAIMS_PYE3	L_ulti_ex_FAIMS	PYE3	2108
L_Ultimate_Exploris_FAIMS_PYE9	L_ulti_ex_FAIMS	PYE9	2247
L_Ultimate_Exploris_noFAIMS_PYE1	L_ulti_ex	PYE1	2501
L_Ultimate_Exploris_noFAIMS_PYE3	L_ulti_ex	PYE3	2562
L_Ultimate_Exploris_noFAIMS_PYE9	L_ulti_ex	PYE9	2544
DIA_YEAST
PYE	Lab.Setup	Dilution	No. of Peptides
A_EvoSep_Exploris_PYE1	A_evo_ex	PYE1	10651
A_EvoSep_Exploris_PYE3	A_evo_ex	PYE3	6330
A_EvoSep_Exploris_PYE9	A_evo_ex	PYE9	2944
A_Ultimate_Exploris_PYE1	A_ulti_ex	PYE1	14841
A_Ultimate_Exploris_PYE3	A_ulti_ex	PYE3	8578
A_Ultimate_Exploris_PYE9	A_ulti_ex	PYE9	4041
B_Ultimate_HF_PYE1	B_ulti_HF	PYE1	7374
B_Ultimate_HF_PYE3	B_ulti_HF	PYE3	3444
B_Ultimate_HF_PYE9	B_ulti_HF	PYE9	1329
B_Ultimate_HFX_PYE1	B_ulti_HFX	PYE1	8672
B_Ultimate_HFX_PYE3	B_ulti_HFX	PYE3	4461
B_Ultimate_HFX_PYE9	B_ulti_HFX	PYE9	1777
C_nanoElute_timsTOF_PYE1	C_nE_tTOF	PYE1	10488
C_nanoElute_timsTOF_PYE3	C_nE_tTOF	PYE3	5349
C_nanoElute_timsTOF_PYE9	C_nE_tTOF	PYE9	2356
D_Mflow_Exploris_PYE1	D_Vanq_ex	PYE1	8613
D_Mflow_Exploris_PYE3	D_Vanq_ex	PYE3	4269
D_Mflow_Exploris_PYE9	D_Vanq_ex	PYE9	1706
D_Ultimate_Eclipse_PYE1	D_ulti_ecl	PYE1	11112
D_Ultimate_Eclipse_PYE3	D_ulti_ecl	PYE3	5926
D_Ultimate_Eclipse_PYE9	D_ulti_ecl	PYE9	2609
E_Mflow_Exploris_PYE1	E_Vanq_ex	PYE1	7334
E_Mflow_Exploris_PYE3	E_Vanq_ex	PYE3	3472
E_Mflow_Exploris_PYE9	E_Vanq_ex	PYE9	1315
E_Ultimate_Lumos_PYE1	E_ulti_lumos	PYE1	13618
E_Ultimate_Lumos_PYE3	E_ulti_lumos	PYE3	7456
E_Ultimate_Lumos_PYE9	E_ulti_lumos	PYE9	3361
G_nLC_timsTOF_PYE1	G_nLC_tTOF	PYE1	18712
G_nLC_timsTOF_PYE3	G_nLC_tTOF	PYE3	11104
G_nLC_timsTOF_PYE9	G_nLC_tTOF	PYE9	5277
G_Ultimate_Exploris_PYE1	G_ulti_ex	PYE1	12518
G_Ultimate_Exploris_PYE3	G_ulti_ex	PYE3	7310
G_Ultimate_Exploris_PYE9	G_ulti_ex	PYE9	3550
H_Ultimate_Eclipse_PYE1	H_ulti_ecl	PYE1	18163
H_Ultimate_Eclipse_PYE3	H_ulti_ecl	PYE3	10295
H_Ultimate_Eclipse_PYE9	H_ulti_ecl	PYE9	5045
H_Ultimate_Exploris_PYE1	H_ulti_ex	PYE1	20683
H_Ultimate_Exploris_PYE3	H_ulti_ex	PYE3	12037
H_Ultimate_Exploris_PYE9	H_ulti_ex	PYE9	6029
I_nLC_Exploris_PYE1	I_nLC_ex	PYE1	17725
I_nLC_Exploris_PYE3	I_nLC_ex	PYE3	10726
I_nLC_Exploris_PYE9	I_nLC_ex	PYE9	5476
J_nLC_timsTOF_PYE1	J_nLC_tTOF	PYE1	9777
J_nLC_timsTOF_PYE3	J_nLC_tTOF	PYE3	5048
J_nLC_timsTOF_PYE9	J_nLC_tTOF	PYE9	2179
K_M-Class_ZenoTOF_PYE1	K_Mclass_zTOF	PYE1	13090
K_M-Class_ZenoTOF_PYE3	K_Mclass_zTOF	PYE3	7891
K_M-Class_ZenoTOF_PYE9	K_Mclass_zTOF	PYE9	3608
L_nanoAcquity_timsTOF(Mx)_PYE1	L_nAcqu_tTOF	PYE1	2014
L_nanoAcquity_timsTOF(Mx)_PYE3	L_nAcqu_tTOF	PYE3	802
L_nanoAcquity_timsTOF(Mx)_PYE9	L_nAcqu_tTOF	PYE9	234
L_nanoElute_timsTOF(GM)_PYE1	L_nE_tTOF	PYE1	8429
L_nanoElute_timsTOF(GM)_PYE3	L_nE_tTOF	PYE3	4253
L_nanoElute_timsTOF(GM)_PYE9	L_nE_tTOF	PYE9	1661
L_Ultimate_Exploris_FAIMS_PYE1	L_ulti_ex_FAIMS	PYE1	2844
L_Ultimate_Exploris_FAIMS_PYE3	L_ulti_ex_FAIMS	PYE3	1435
L_Ultimate_Exploris_FAIMS_PYE9	L_ulti_ex_FAIMS	PYE9	584
L_Ultimate_Exploris_noFAIMS_PYE1	L_ulti_ex	PYE1	1451
L_Ultimate_Exploris_noFAIMS_PYE3	L_ulti_ex	PYE3	553
L_Ultimate_Exploris_noFAIMS_PYE9	L_ulti_ex	PYE9	170
DIA_ECOLI
PYE	Lab.Setup	Dilution	No. of Peptides
A_EvoSep_Exploris_PYE1	A_evo_ex	PYE1	8805
A_EvoSep_Exploris_PYE3	A_evo_ex	PYE3	5281
A_EvoSep_Exploris_PYE9	A_evo_ex	PYE9	2516
A_Ultimate_Exploris_PYE1	A_ulti_ex	PYE1	11476
A_Ultimate_Exploris_PYE3	A_ulti_ex	PYE3	7151
A_Ultimate_Exploris_PYE9	A_ulti_ex	PYE9	3465
B_Ultimate_HF_PYE1	B_ulti_HF	PYE1	6189
B_Ultimate_HF_PYE3	B_ulti_HF	PYE3	3059
B_Ultimate_HF_PYE9	B_ulti_HF	PYE9	1227
B_Ultimate_HFX_PYE1	B_ulti_HFX	PYE1	7114
B_Ultimate_HFX_PYE3	B_ulti_HFX	PYE3	3800
B_Ultimate_HFX_PYE9	B_ulti_HFX	PYE9	1610
C_nanoElute_timsTOF_PYE1	C_nE_tTOF	PYE1	8556
C_nanoElute_timsTOF_PYE3	C_nE_tTOF	PYE3	4458
C_nanoElute_timsTOF_PYE9	C_nE_tTOF	PYE9	2135
D_Mflow_Exploris_PYE1	D_Vanq_ex	PYE1	7079
D_Mflow_Exploris_PYE3	D_Vanq_ex	PYE3	3697
D_Mflow_Exploris_PYE9	D_Vanq_ex	PYE9	1474
D_Ultimate_Eclipse_PYE1	D_ulti_ecl	PYE1	8353
D_Ultimate_Eclipse_PYE3	D_ulti_ecl	PYE3	4994
D_Ultimate_Eclipse_PYE9	D_ulti_ecl	PYE9	2261
E_Mflow_Exploris_PYE1	E_Vanq_ex	PYE1	6203
E_Mflow_Exploris_PYE3	E_Vanq_ex	PYE3	3073
E_Mflow_Exploris_PYE9	E_Vanq_ex	PYE9	1224
E_Ultimate_Lumos_PYE1	E_ulti_lumos	PYE1	9922
E_Ultimate_Lumos_PYE3	E_ulti_lumos	PYE3	6060
E_Ultimate_Lumos_PYE9	E_ulti_lumos	PYE9	2911
G_nLC_timsTOF_PYE1	G_nLC_tTOF	PYE1	13671
G_nLC_timsTOF_PYE3	G_nLC_tTOF	PYE3	8441
G_nLC_timsTOF_PYE9	G_nLC_tTOF	PYE9	4677
G_Ultimate_Exploris_PYE1	G_ulti_ex	PYE1	9717
G_Ultimate_Exploris_PYE3	G_ulti_ex	PYE3	6013
G_Ultimate_Exploris_PYE9	G_ulti_ex	PYE9	3028
H_Ultimate_Eclipse_PYE1	H_ulti_ecl	PYE1	12792
H_Ultimate_Eclipse_PYE3	H_ulti_ecl	PYE3	8079
H_Ultimate_Eclipse_PYE9	H_ulti_ecl	PYE9	4123
H_Ultimate_Exploris_PYE1	H_ulti_ex	PYE1	14449
H_Ultimate_Exploris_PYE3	H_ulti_ex	PYE3	9183
H_Ultimate_Exploris_PYE9	H_ulti_ex	PYE9	4999
I_nLC_Exploris_PYE1	I_nLC_ex	PYE1	13212
I_nLC_Exploris_PYE3	I_nLC_ex	PYE3	8509
I_nLC_Exploris_PYE9	I_nLC_ex	PYE9	4540
J_nLC_timsTOF_PYE1	J_nLC_tTOF	PYE1	7806
J_nLC_timsTOF_PYE3	J_nLC_tTOF	PYE3	4252
J_nLC_timsTOF_PYE9	J_nLC_tTOF	PYE9	1882
K_M-Class_ZenoTOF_PYE1	K_Mclass_zTOF	PYE1	10200
K_M-Class_ZenoTOF_PYE3	K_Mclass_zTOF	PYE3	6606
K_M-Class_ZenoTOF_PYE9	K_Mclass_zTOF	PYE9	3207
L_nanoAcquity_timsTOF(Mx)_PYE1	L_nAcqu_tTOF	PYE1	3780
L_nanoAcquity_timsTOF(Mx)_PYE3	L_nAcqu_tTOF	PYE3	1689
L_nanoAcquity_timsTOF(Mx)_PYE9	L_nAcqu_tTOF	PYE9	633
L_nanoElute_timsTOF(GM)_PYE1	L_nE_tTOF	PYE1	7146
L_nanoElute_timsTOF(GM)_PYE3	L_nE_tTOF	PYE3	3490
L_nanoElute_timsTOF(GM)_PYE9	L_nE_tTOF	PYE9	1737
L_Ultimate_Exploris_FAIMS_PYE1	L_ulti_ex_FAIMS	PYE1	2338
L_Ultimate_Exploris_FAIMS_PYE3	L_ulti_ex_FAIMS	PYE3	1146
L_Ultimate_Exploris_FAIMS_PYE9	L_ulti_ex_FAIMS	PYE9	490
L_Ultimate_Exploris_noFAIMS_PYE1	L_ulti_ex	PYE1	2822
L_Ultimate_Exploris_noFAIMS_PYE3	L_ulti_ex	PYE3	1238
L_Ultimate_Exploris_noFAIMS_PYE9	L_ulti_ex	PYE9	432

## Sheet: supp.fig.7
supplementary figure 7A
Lab.Setup	Min	5Percentile	25Percentile	Median	75Percentile	90Percentile	Max
A_evo_ex	1.01	2.63	4.73	7.36	16.75	77.56	244.95
A_ulti_ex	1.35	5.74	8.77	12.13	21.02	54.85	244.95
B_ulti_HF	0.95	2.94	5.46	10.57	27.25	109.59	244.95
B_ulti_HFX	0.09	2.4	4.68	8.32	16.6	52.64	244.95
C_nE_tTOF	0.88	3.24	7.34	18.21	55.29	110.32	244.95
D_ulti_ecl	0.39	8.47	14.82	21.13	33.09	78.13	244.95
D_Vanq_ex	0.45	2.94	5.8	9.54	16.75	34.99	223.61
E_ulti_lumos	1.47	5.05	8.64	12.48	18.2	31.29	244.95
E_Vanq_ex	0.38	2.07	4.02	6.71	11.68	21	200
F_Vanq_ecl	1.15	3.71	7.1	11.36	17.71	44.65	244.95
G_nLC_tTOF	0.09	2.47	5.28	11.04	35.5	80.21	244.95
G_ulti_ex	0.04	2.8	5.23	8.35	13.32	24.16	244.95
H_ulti_ecl	2.2	20.55	32.7	39.37	48.67	65.61	216.19
H_ulti_ex	1.36	15.66	22.35	27.43	34.02	47.96	244.95
supplementary figure 7B
Lab.Setup	Min	5Percentile	25Percentile	Median	75Percentile	90Percentile	Max
A_evo_ex	0.26	1.02	1.96	3.48	6.39	10.34	70.98
A_ulti_ex	0.32	1.59	3.05	5.27	9.19	14.91	96.57
B_ulti_HF	0.21	1.5	3.2	6.12	11.49	18.5	80.36
B_ulti_HFX	0.24	1.25	2.52	4.65	8.36	14.56	61.96
C_nE_tTOF	0.39	2.41	5.07	8.84	14.81	22.06	78.69
D_ulti_ecl	0.29	1.7	3.19	5.48	9.63	15.41	72.95
D_Vanq_ex	0.3	1.05	2.25	4.31	9.25	16.07	111.12
E_ulti_lumos	0.29	0.93	2.12	4.43	8.69	15.47	67.67
E_Vanq_ex	0.21	1.02	1.97	3.81	7.75	14.69	78.41
G_nLC_tTOF	0.33	2.33	4.78	8.28	13.78	20.82	140.08
G_ulti_ex	0.15	0.73	1.58	2.89	5.32	9.05	113.6
H_ulti_ecl	0.31	1.43	2.95	4.98	8.55	14.11	61.65
H_ulti_ex	0.24	0.93	1.94	3.66	6.74	11.42	88.17
I_nLC_ex	0.04	2.2	4.51	7.86	13.75	22.04	175.26
J_nLC_tTOF	0.13	1.53	4.34	8.79	17.27	27.31	109.33
K_Mclass_zTOF	0.07	1.32	3.16	6.2	11.52	18.03	147.84
L_nAcqu_tTOF	0	1.96	4.71	7.97	12.99	20.18	55.74
L_nE_tTOF	0.07	1.17	3.43	6.72	13.07	20.44	76.76
L_ulti_ex	0.12	0.93	2.17	3.91	6.89	10.41	45.8
L_ulti_ex_FAIMS	0.07	1.02	2.7	4.98	8.99	15.19	57.63
supplementary figure 7C
DDA - PYE1 A
Lab.Setup	Min	5Percentile	25Percentile	Median	75Percentile	90Percentile	Max
A_evo_ex	3.88	9.68	12.23	14.01	17.43	23.36	112.95
A_ulti_ex	0.35	17.32	22.69	25.61	29.47	35.02	122.88
B_ulti_HF	3.86	15.45	19.4	21.7	24.78	31.15	107.3
B_ulti_HFX	0.7	3.81	5.58	7.96	13.18	21.42	128.85
C_nE_tTOF	0.14	5.08	7.44	10.1	16.26	25.2	221.05
D_ulti_ecl	1.76	5.98	11.04	16.42	24.33	34.78	143.39
D_Vanq_ex	0.48	2.19	4.19	7.05	12.55	20.86	192.08
E_ulti_lumos	0.52	9.47	13.2	16.07	21.34	29.59	140.85
E_Vanq_ex	1	2.92	4.76	7.28	12	20.02	126.95
F_Vanq_ecl	1.17	8.25	11.17	14.42	20.38	29.88	100
G_nLC_tTOF	0.25	2.88	5.13	8.49	14.68	24.02	213.62
G_ulti_ex	0.25	5.85	8.4	11.56	18.11	27.39	133.35
H_ulti_ecl	0.08	18.45	26.05	30.24	35.33	42.93	145.56
H_ulti_ex	0.69	15.09	23.77	28.24	32.95	39.26	192.58
DDA - PYE1 B
Lab.Setup	Min	5Percentile	25Percentile	Median	75Percentile	90Percentile	Max
A_evo_ex	2.06	6.38	8.36	10.47	14.33	20.23	210.94
A_ulti_ex	0.94	16.77	21.51	24.76	28.62	34.28	123.31
B_ulti_HF	0.12	15.88	19.76	21.92	24.67	30.48	87.58
B_ulti_HFX	0.93	2.61	4.49	7	12.28	20.66	126.57
C_nE_tTOF	2.17	6.02	8.52	11.21	16.31	23.9	133.65
D_ulti_ecl	1.19	7.65	12.77	17.71	25.12	34.9	113.11
D_Vanq_ex	0.31	2.17	4.12	6.67	12.12	19.72	138.55
E_ulti_lumos	0.85	4.87	7.64	10.77	16.32	25.03	157.1
E_Vanq_ex	0.47	2.59	4.28	6.98	11.84	19.27	170.2
F_Vanq_ecl	0.93	6.28	8.92	11.92	17.69	27.02	163.33
G_nLC_tTOF	0.27	2.57	4.67	7.66	12.96	21.27	217.07
G_ulti_ex	0.02	4.09	6.35	9.56	15.73	23.25	163.83
H_ulti_ecl	7.05	22.05	30.9	35.53	41.5	48.8	162.19
H_ulti_ex	0.4	14.17	21.66	25.38	29.86	36.43	185.9
supplementary figure 7D
DIA - PYE1 A
Lab.Setup	Min	5Percentile	25Percentile	Median	75Percentile	90Percentile	Max
A_evo_ex	6.45	22.53	26.76	29.17	32.46	37	106.73
A_ulti_ex	0.9	16.29	20.64	23.44	27.23	33.02	163.15
B_ulti_HF	1.48	16.2	19.01	20.96	24.38	29.97	117.75
B_ulti_HFX	2.25	4.96	6.77	8.53	11.66	17.67	111.47
C_nE_tTOF	2.16	7.66	11.72	15.51	20.96	28.2	100.41
D_ulti_ecl	0.48	7.99	10.85	14.07	18.62	25.54	80.01
D_Vanq_ex	1.2	3.03	4.2	6.02	10.64	18.58	93.23
E_ulti_lumos	3.08	8	10.28	12.38	16.19	22.94	183.57
E_Vanq_ex	0.38	2.69	3.78	5.15	8.9	16.74	81.36
G_nLC_tTOF	2.08	7.74	11.53	14.72	19.66	26.96	72.64
G_ulti_ex	1.44	4.4	5.91	6.95	8.97	12.49	164.28
H_ulti_ecl	0.25	9.9	12.95	14.98	18.69	24.74	122.93
H_ulti_ex	0.54	2.8	4.12	5.8	9.2	14.62	98.77
I_nLC_ex	0.27	8.43	11.01	13.77	19.85	29.63	178.9
J_nLC_tTOF	0.06	1.98	4.55	7.9	14.18	23.46	75.08
K_Mclass_zTOF	0.44	3.12	4.53	6.81	12.1	19.77	106.09
L_nAcqu_tTOF	0.23	3.41	6.67	9.64	14.02	19.83	70.34
L_nE_tTOF	0.37	1.62	3.81	6.55	11.39	18.36	78.6
L_ulti_ex	0.14	1.68	3.14	4.42	6.31	9.66	83.26
L_ulti_ex_FAIMS	0.22	4.23	9.15	12.12	15.66	20.32	87.31
DIA - PYE1 B
Lab.Setup	Min	5Percentile	25Percentile	Median	75Percentile	90Percentile	Max
A_evo_ex	3.28	8.51	9.81	10.72	12.42	15.52	52.48
A_ulti_ex	5.28	16.05	20.76	23.46	27.04	31.93	142.36
B_ulti_HF	2.11	18.12	21.14	22.96	26.06	29.96	81.65
B_ulti_HFX	0.89	2.34	3.68	5.25	7.91	12.35	90.3
C_nE_tTOF	1.18	3.18	5.67	8.73	13.83	20.72	77.06
D_ulti_ecl	3.04	7.53	10.49	13.65	17.7	23.24	99.96
D_Vanq_ex	1.03	3.21	4.3	5.66	9.26	14.81	103.13
E_ulti_lumos	2.21	6.1	7.98	9.78	12.76	17.27	129.03
E_Vanq_ex	0.75	2.28	3.22	4.45	7.25	12.68	124.98
G_nLC_tTOF	2.09	6.67	10.03	13	17.9	24.13	122.28
G_ulti_ex	0.49	1.2	1.93	2.9	4.78	7.77	145.49
H_ulti_ecl	2.79	9.77	13.6	16.04	19.31	23.61	121.15
H_ulti_ex	0.65	2.67	4.03	5.68	8.36	12.11	54.8
I_nLC_ex	0.43	9.42	11.81	14.24	18.87	27.05	229.82
J_nLC_tTOF	0.54	5.28	10.55	13.79	18.15	24.42	84.18
K_Mclass_zTOF	0.76	2.8	4.05	6.1	10.16	16.64	129.75
L_nAcqu_tTOF	0.35	3.25	7.09	9.78	14.03	19.46	75.29
L_nE_tTOF	0.34	2.45	4.97	7.51	12.36	19.15	65.49
L_ulti_ex	0.23	1.54	2.82	4.08	5.89	8.12	60.35
L_ulti_ex_FAIMS	0.44	3.77	8.27	11.06	14.4	18.14	70.8

[truncated: 1 more sheets: supp.fig.13]
